# Supplementary material for: Navigating directed evolution efficiently: optimizing selection conditions and selection output analysis
Source: Front Mol Biosci. 2024 Oct 8;11:1439259. doi: 10.3389/fmolb.2024.1439259 (PMC11493728; doi:10.3389/fmolb.2024.1439259)
Supplement: Supplementary file 1 [file DataSheet1.zip]

Archive with 4 entries (4 files):
- S2_DOE_Factor_Analysis.R
- S4_DOE_NGS_Analysis.ipynb
- S1.docx
- S3_DOE_Analysis.xlsx
