# Supplementary material for: Navigating directed evolution efficiently: optimizing selection conditions and selection output analysis
Source: Front Mol Biosci. 2024 Oct 8;11:1439259. doi: 10.3389/fmolb.2024.1439259 (PMC11493728; doi:10.3389/fmolb.2024.1439259)
Supplement: Supplementary file 1 [file DataSheet1.zip › S3_DOE_Analysis.xlsx]

## Sheet: D1_Rec
BSA mg/mL	Betaine M	MgCl2 mM	MnCl2 mM	PEG1000 %	Formamide %	NTP_Conc mM	NTP_Type	Time (sec)	Rec20G	Rec28G	Innest20G	Innest28G	Innest28S
0	2	2	0	10	2	0	dNTPs	80	0	0	0	1606.99	0
0	0	2	0.5	10	0	0.5	2'F-rATP	80	2614.82	8487.63	3318.86	46336.7	56
0.5	0	0	0.5	10	2	0	dNTPs	80	0	0	0	1199.34	0
0	2	0	0.5	0	0	0	2'F-rATP	80	0	909.849	0	3753.89	0
0	0	0	0	10	0	0.5	dNTPs	0	49283.5	23435.4	35096.6	45778.7	68
0.5	2	0	0	10	0	0	2'F-rATP	0	0	1833.82	0	3143.41	0
0	2	0	0.5	0	2	0.5	dNTPs	0	0	5731.64	0	39629.8	35
0.5	0	0	0	0	2	0.5	2'F-rATP	80	0	5721.42	0	35279.9	38
0.5	0	2	0.5	0	0	0	dNTPs	0	0	0	0	222.192	0
0.5	2	2	0.5	10	2	0.5	2'F-rATP	0	0	0	0	1698.92	0
0.5	2	2	0	0	0	0.5	dNTPs	80	28029.5	31883.5	30739	61340.7	46
0	0	2	0	0	2	0	2'F-rATP	0	0	2809.48	0	1233.75	0

## Sheet: D2_Rec
BSA mg/mL	Betaine M	MgCl2 mM	MnCl2 mM	PEG1000 %	Formamide %	NTP_Conc mM	NTP_Type	Time	Block	Y1_Rec28	Y1_Rec28_Norm	Y2_Innest28_S
0.1	0	0.5	0.1	0	0	0.25	2'F-rATP/2'F-rUTP	80	1	10882.1	2.37022	0
0.1	0.5	0.5	0.1	0	0.5	0.25	2'F-rATP/2'F-rCTP	80	1	12545.3	2.73247	0
0.1	0.5	0.5	0.1	0	0.5	0.25	2'F-rATP/2'F-rCTP	80	1	16741.3	3.64638	0
0.1	1	0.5	0	0	0.5	0.25	2'F-rATP/2'F-rUTP	80	1	5819.25	1.26748	0
0.1	0.5	0.5	0.5	0	0	0.25	2'F-rATP/2'F-rCTP	80	1	7208.54	1.57008	0
0.1	1	0.5	0.1	0	1	0.25	2'F-rUTP	80	1	5378.25	1.17142	0
0.1	1	0.5	0	0	1	0.25	2'F-rATP	80	1	19666.5	4.28353	0
0.1	0.5	0.5	0.1	0	0	0.25	2'F-rATP	80	1	25341.3	5.51953	3
0.1	0	0.5	0.1	0	0.5	0.25	2'F-rATP	80	1	13104.4	2.85425	0
0.1	1	0.5	0	0	1	0.25	2'F-rATP/2'F-rCTP	80	2	5356.47	1.16668	0
0.1	1	0.5	0.1	0	0	0.25	2'F-rATP/2'F-rCTP	80	2	8877.22	1.93353	0
0.1	1	0.5	0.5	0	0	0.25	2'F-rUTP	80	2	13182.8	2.87131	0
0.1	0.5	0.5	0	0	0.5	0.25	2'F-rUTP	80	2	10060.2	2.19118	0
0.1	0	0.5	0.5	0	1	0.25	2'F-rATP/2'F-rCTP	80	2	1131.34	0.246414	0
0.1	0	0.5	0.5	0	0.5	0.25	2'F-rATP/2'F-rUTP	80	2	5185.23	1.12938	0
0.1	1	0.5	0.5	0	0	0.25	2'F-rATP/2'F-rUTP	80	2	9326.22	2.03132	0
0.1	1	0.5	0.5	0	1	0.25	2'F-rATP/2'F-rUTP	80	2	8762	1.90843	0
0.1	0	0.5	0.5	0	0	0.25	2'F-rATP	80	2	4783.15	1.04181	3
0.1	0	0.5	0	0	0	0.25	2'F-rATP/2'F-rCTP	80	3	2883.79	0.628112	0
0.1	0	0.5	0.5	0	1	0.25	2'F-rUTP	80	3	6283.56	1.36861	3
0.1	0.5	0.5	0.5	0	1	0.25	2'F-rATP	80	3	4109.59	0.895101	18
0.1	0	0.5	0.5	0	1	0.25	2'F-rUTP	80	3	5907.25	1.28664	5
0.1	0.5	0.5	0.1	0	1	0.25	2'F-rATP/2'F-rUTP	80	3	6756.32	1.47158	0
0.1	1	0.5	0.5	0	1	0.25	2'F-rATP/2'F-rCTP	80	3	1605.51	0.349692	0
0.1	1	0.5	0.5	0	0.5	0.25	2'F-rATP	80	3	484.192	0.105461	0
0.1	0	0.5	0.1	0	0	0.25	2'F-rUTP	80	3	1504.34	0.327656	0
0.1	0.5	0.5	0.5	0	1	0.25	2'F-rATP	80	3	1347.09	0.293407	0.5
0.1	0	0.5	0	0	1	0.25	dNTPs	80	4	46133.5	10.0482	56
0.1	0.5	0.5	0.1	0	0.5	0.25	dNTPs	80	4	51046.8	11.1184	57
0.1	1	0.5	0	0	0	0.25	dNTPs	80	4	47254.6	10.2924	59
0.1	1	0.5	0.5	0	0	0.25	dNTPs	80	4	38902.5	8.47328	61
0.1	1	0.5	0.1	0	0.5	0.25	dNTPs	80	4	47169.8	10.274	54
0.1	1	0.5	0.1	0	0.5	0.25	dNTPs	80	4	46551.1	10.1392	58
0.1	0	0.5	0.5	0	0	0.25	dNTPs	80	4	26842.8	5.84658	0
0.1	0.5	0.5	0.5	0	1	0.25	dNTPs	80	4	33938.3	7.39203	47
0.1	0	0.5	0.5	0	0	0.25	dNTPs	80	4	23412.7	5.09947	61

## Sheet: D4_Rec
Selection	NTP mM	MgCl2 mM	MnCl2 mM	Betaine M	PEG 1000 %	Block	Y2_Innest	Innest_PCR
Sel 1	0.5	0	0	0	5	1	2.43	0
Sel 2	0	0	1	0	5	1	0	0
Sel 3	0	0	1	2	0	1	0	0
Sel 4	0.5	0	1	0	0	1	33.4	3.50856
Sel 5	0.25	0.5	0	1	5	1	0	0
Sel 6	0	2	1	0	0	1	0.204	0
Sel 7	0.25	2	0.25	1	1	1	0	0
Sel 8	0.5	0.5	0.25	2	1	1	24.7	3.2068
Sel 9	0	2	1	2	5	1	0	0
Sel 10	0	0	0	0	0	1	0	0
Sel 11	0.5	2	0	0	0	1	0	0
Sel 12	0	0	0	2	5	1	0	0
Sel 13	0.5	2	1	2	0	1	0	0
Sel 14	0.5	2	1	2	0	1	1.48	0
Sel 15	0.5	2	0	2	5	2	0	0
Sel 16	0	0	0.25	1	5	2	0.062	0
Sel 17	0	2	0	2	0	2	0.112	0
Sel 18	0.5	2	1	0	5	2	0	0
Sel 19	0	2	0	0	5	2	0	0
Sel 20	0.25	0.5	0.25	0	0	2	18.3	2.9069
Sel 21	0.25	0	0	0	1	2	2.55	0
Sel 22	0.5	0	1	2	5	2	0.121	0
Sel 23	0	0.5	1	1	1	2	0.15	0
Sel 24	0.5	0	0	2	0	2	0.076	0

## Sheet: D1_Lasso_metrics
D1_lasso_Rec28G	Formamide	NTP_Conc	r_squared	mse	rmse	mae	BIC	AIC		D1_lasso_innest28S	BSA	Betaine	MgCl2	MnCl2	PEG1000	Formamide	NTP_Conc	Time	2'F-rATP	Dntps	r_squared	mse	rmse	mae	BIC	AIC
1	-0.00468074	0.52245	0.581968	0.383196	0.619028	0.494518	-6.5407	-7.51051		1	-0.234553	-0.25439	-0.115535	-0.188269	0.00312924	-0.307287	0.789972	0.108923	-0.322523	0	0.985421	0.0133644	0.115604	0.0981247	-29.4178	-33.782
2	0	0.493874	0.561635	0.401834	0.633904	0.518064	-8.45568	-8.94059		2	-0.222253	-0.242089	-0.103234	-0.175968	0	-0.294986	0.777671	0.0966222	-0.298969	0	0.981479	0.0169776	0.130298	0.103502	-29.0311	-32.9103
3	0	0.493874	0.561635	0.401834	0.633904	0.518064	-8.45568	-8.94059		3	-0.222253	-0.242089	-0.103234	-0.175968	0	-0.294986	0.777671	0.0966222	-0.298969	0	0.981479	0.0169776	0.130298	0.103502	-29.0311	-32.9103
4	-0.00468074	0.52245	0.581968	0.383196	0.619028	0.494518	-6.5407	-7.51051		4	-0.226616	-0.246453	-0.107598	-0.180331	0	-0.29935	0.782034	0.100986	-0.307325	0	0.983121	0.0154723	0.124388	0.0991316	-30.1452	-34.0245
5	0	0.493874	0.561635	0.401834	0.633904	0.518064	-8.45568	-8.94059		5	-0.238718	-0.258554	-0.1197	-0.192433	0.00729347	-0.311451	0.794136	0.113087	-0.330497	0	0.986269	0.0125867	0.11219	0.0981247	-30.1373	-34.5014
6	-0.00468074	0.52245	0.581968	0.383196	0.619028	0.494518	-6.5407	-7.51051		6	-0.237817	-0.257653	-0.118799	-0.191532	0.00639289	-0.31055	0.793235	0.112187	-0.328773	0	0.986112	0.0127306	0.11283	0.0981247	-30.0008	-34.365
7	0	0.462512	0.540476	0.421231	0.649023	0.543087	-7.88999	-8.3749		7	-0.242669	-0.262505	-0.123651	-0.196384	0.0112446	-0.315402	0.798087	0.117039	-0.338063	0	0.986786	0.0121133	0.11006	0.0981247	-30.5973	-34.9615
8	0	0.493874	0.561635	0.401834	0.633904	0.518064	-8.45568	-8.94059		8	-0.222253	-0.242089	-0.103234	-0.175968	0	-0.294986	0.777671	0.0966222	-0.298969	0	0.981479	0.0169776	0.130298	0.103502	-29.0311	-32.9103
9	-0.00468074	0.52245	0.581968	0.383196	0.619028	0.494518	-6.5407	-7.51051		9	-0.226616	-0.246453	-0.107598	-0.180331	0	-0.29935	0.782034	0.100986	-0.307325	0	0.983121	0.0154723	0.124388	0.0991316	-30.1452	-34.0245
10	-0.00468074	0.52245	0.581968	0.383196	0.619028	0.494518	-6.5407	-7.51051		10	-0.219747	-0.239583	-0.100728	-0.173462	0	-0.29248	0.775165	0.0941163	-0.29417	0	0.980398	0.0179683	0.134046	0.106701	-28.3505	-32.2298
11	-0.00468074	0.52245	0.581968	0.383196	0.619028	0.494518	-6.5407	-7.51051		11	-0.231813	-0.251649	-0.112795	-0.185528	0.000388673	-0.304546	0.787231	0.106183	-0.317275	0	0.984692	0.0140323	0.118458	0.0981247	-28.8325	-33.1967
12	-0.00468074	0.52245	0.581968	0.383196	0.619028	0.494518	-6.5407	-7.51051		12	-0.224536	-0.244372	-0.105518	-0.178251	0	-0.297269	0.779954	0.0989055	-0.303341	0	0.982376	0.0161551	0.127103	0.100588	-29.627	-33.5062
13	0	0.493874	0.561635	0.401834	0.633904	0.518064	-8.45568	-8.94059		13	-0.222253	-0.242089	-0.103234	-0.175968	0	-0.294986	0.777671	0.0966222	-0.298969	0	0.981479	0.0169776	0.130298	0.103502	-29.0311	-32.9103
14	-0.00468074	0.52245	0.581968	0.383196	0.619028	0.494518	-6.5407	-7.51051		14	-0.245667	-0.265503	-0.126648	-0.199382	0.0142423	-0.3184	0.801085	0.120036	-0.343803	0	0.98699	0.011926	0.109206	0.0981247	-30.7843	-35.1485
15	-0.030718	0.548487	0.611137	0.356457	0.597041	0.469589	-7.40867	-8.37848		15	-0.226616	-0.246453	-0.107598	-0.180331	0	-0.29935	0.782034	0.100986	-0.307325	0	0.983121	0.0154723	0.124388	0.0991316	-30.1452	-34.0245
16	-0.00468074	0.52245	0.581968	0.383196	0.619028	0.494518	-6.5407	-7.51051		16	-0.224536	-0.244372	-0.105518	-0.178251	0	-0.297269	0.779954	0.0989055	-0.303341	0	0.982376	0.0161551	0.127103	0.100588	-29.627	-33.5062
17	-0.030718	0.548487	0.611137	0.356457	0.597041	0.469589	-7.40867	-8.37848		17	-0.244311	-0.264148	-0.125293	-0.198027	0.0128871	-0.317045	0.79973	0.118681	-0.341208	0	0.986918	0.0119923	0.109509	0.0981247	-30.7178	-35.0819
18	-0.030718	0.548487	0.611137	0.356457	0.597041	0.469589	-7.40867	-8.37848		18	-0.244311	-0.264148	-0.125293	-0.198027	0.0128871	-0.317045	0.79973	0.118681	-0.341208	0	0.986918	0.0119923	0.109509	0.0981247	-30.7178	-35.0819
19	-0.00468074	0.52245	0.581968	0.383196	0.619028	0.494518	-6.5407	-7.51051		19	-0.237817	-0.257653	-0.118799	-0.191532	0.00639289	-0.31055	0.793235	0.112187	-0.328773	0	0.986112	0.0127306	0.11283	0.0981247	-30.0008	-34.365
20	-0.030718	0.548487	0.611137	0.356457	0.597041	0.469589	-7.40867	-8.37848		20	-0.241588	-0.261424	-0.12257	-0.195303	0.0101637	-0.314321	0.797006	0.115958	-0.335993	0	0.986672	0.0122172	0.110531	0.0981247	-30.4948	-34.859
21	0	0.493874	0.561635	0.401834	0.633904	0.518064	-8.45568	-8.94059		21	-0.224536	-0.244372	-0.105518	-0.178251	0	-0.297269	0.779954	0.0989055	-0.303341	0	0.982376	0.0161551	0.127103	0.100588	-29.627	-33.5062
22	0	0.462512	0.540476	0.421231	0.649023	0.543087	-7.88999	-8.3749		22	0	0	0	0	0	0	0.455612	0	0	0	0.52447	0.435902	0.660229	0.533853	-7.47914	-7.96404
23	-0.00468074	0.52245	0.581968	0.383196	0.619028	0.494518	-6.5407	-7.51051		23	-0.222253	-0.242089	-0.103234	-0.175968	0	-0.294986	0.777671	0.0966222	-0.298969	0	0.981479	0.0169776	0.130298	0.103502	-29.0311	-32.9103
24	-0.030718	0.548487	0.611137	0.356457	0.597041	0.469589	-7.40867	-8.37848		24	-0.226616	-0.246453	-0.107598	-0.180331	0	-0.29935	0.782034	0.100986	-0.307325	0	0.983121	0.0154723	0.124388	0.0991316	-30.1452	-34.0245
25	-0.00468074	0.52245	0.581968	0.383196	0.619028	0.494518	-6.5407	-7.51051		25	0	0	0	0	0	-0.00382112	0.486506	0	0	0	0.547439	0.414847	0.644086	0.508595	-5.58833	-6.55814
26	-0.030718	0.548487	0.611137	0.356457	0.597041	0.469589	-7.40867	-8.37848		26	-0.228512	-0.248348	-0.109494	-0.182227	0	-0.301245	0.78393	0.102882	-0.310954	0	0.98374	0.0149054	0.122088	0.0985266	-30.5931	-34.4724
27	-0.030718	0.548487	0.611137	0.356457	0.597041	0.469589	-7.40867	-8.37848		27	-0.224536	-0.244372	-0.105518	-0.178251	0	-0.297269	0.779954	0.0989055	-0.303341	0	0.982376	0.0161551	0.127103	0.100588	-29.627	-33.5062
28	0	0.462512	0.540476	0.421231	0.649023	0.543087	-7.88999	-8.3749		28	-0.226616	-0.246453	-0.107598	-0.180331	0	-0.29935	0.782034	0.100986	-0.307325	0	0.983121	0.0154723	0.124388	0.0991316	-30.1452	-34.0245
29	0	0.493874	0.561635	0.401834	0.633904	0.518064	-8.45568	-8.94059		29	-0.224536	-0.244372	-0.105518	-0.178251	0	-0.297269	0.779954	0.0989055	-0.303341	0	0.982376	0.0161551	0.127103	0.100588	-29.627	-33.5062
30	-0.00468074	0.52245	0.581968	0.383196	0.619028	0.494518	-6.5407	-7.51051		30	-0.238718	-0.258554	-0.1197	-0.192433	0.00729347	-0.311451	0.794136	0.113087	-0.330497	0	0.986269	0.0125867	0.11219	0.0981247	-30.1373	-34.5014
31	-0.00468074	0.52245	0.581968	0.383196	0.619028	0.494518	-6.5407	-7.51051		31	-0.238718	-0.258554	-0.1197	-0.192433	0.00729347	-0.311451	0.794136	0.113087	-0.330497	0	0.986269	0.0125867	0.11219	0.0981247	-30.1373	-34.5014
32	0	0.493874	0.561635	0.401834	0.633904	0.518064	-8.45568	-8.94059		32	-0.228512	-0.248348	-0.109494	-0.182227	0	-0.301245	0.78393	0.102882	-0.310954	0	0.98374	0.0149054	0.122088	0.0985266	-30.5931	-34.4724
33	-0.00468074	0.52245	0.581968	0.383196	0.619028	0.494518	-6.5407	-7.51051		33	-0.222253	-0.242089	-0.103234	-0.175968	0	-0.294986	0.777671	0.0966222	-0.298969	0	0.981479	0.0169776	0.130298	0.103502	-29.0311	-32.9103
34	-0.00468074	0.52245	0.581968	0.383196	0.619028	0.494518	-6.5407	-7.51051		34	-0.224536	-0.244372	-0.105518	-0.178251	0	-0.297269	0.779954	0.0989055	-0.303341	0	0.982376	0.0161551	0.127103	0.100588	-29.627	-33.5062
35	0	0.493874	0.561635	0.401834	0.633904	0.518064	-8.45568	-8.94059		35	-0.241588	-0.261424	-0.12257	-0.195303	0.0101637	-0.314321	0.797006	0.115958	-0.335993	0	0.986672	0.0122172	0.110531	0.0981247	-30.4948	-34.859
36	-0.00468074	0.52245	0.581968	0.383196	0.619028	0.494518	-6.5407	-7.51051		36	-0.245667	-0.265503	-0.126648	-0.199382	0.0142423	-0.3184	0.801085	0.120036	-0.343803	0	0.98699	0.011926	0.109206	0.0981247	-30.7843	-35.1485
37	-0.00468074	0.52245	0.581968	0.383196	0.619028	0.494518	-6.5407	-7.51051		37	0	0	0	0	0	0	0.455612	0	0	0	0.52447	0.435902	0.660229	0.533853	-7.47914	-7.96404
38	-0.00468074	0.52245	0.581968	0.383196	0.619028	0.494518	-6.5407	-7.51051		38	-0.219747	-0.239583	-0.100728	-0.173462	0	-0.29248	0.775165	0.0941163	-0.29417	0	0.980398	0.0179683	0.134046	0.106701	-28.3505	-32.2298
39	-0.00468074	0.52245	0.581968	0.383196	0.619028	0.494518	-6.5407	-7.51051		39	-0.224536	-0.244372	-0.105518	-0.178251	0	-0.297269	0.779954	0.0989055	-0.303341	0	0.982376	0.0161551	0.127103	0.100588	-29.627	-33.5062
40	-0.00468074	0.52245	0.581968	0.383196	0.619028	0.494518	-6.5407	-7.51051		40	-0.242154	-0.26199	-0.123135	-0.195869	0.0107293	-0.314887	0.797572	0.116523	-0.337076	0	0.986734	0.0121604	0.110274	0.0981247	-30.5507	-34.9148
41	0	0.493874	0.561635	0.401834	0.633904	0.518064	-8.45568	-8.94059		41	-0.224536	-0.244372	-0.105518	-0.178251	0	-0.297269	0.779954	0.0989055	-0.303341	0	0.982376	0.0161551	0.127103	0.100588	-29.627	-33.5062
42	-0.030718	0.548487	0.611137	0.356457	0.597041	0.469589	-7.40867	-8.37848		42	-0.228512	-0.248348	-0.109494	-0.182227	0	-0.301245	0.78393	0.102882	-0.310954	0	0.98374	0.0149054	0.122088	0.0985266	-30.5931	-34.4724
43	0	0.493874	0.561635	0.401834	0.633904	0.518064	-8.45568	-8.94059		43	-0.237817	-0.257653	-0.118799	-0.191532	0.00639289	-0.31055	0.793235	0.112187	-0.328773	0	0.986112	0.0127306	0.11283	0.0981247	-30.0008	-34.365
44	-0.00468074	0.52245	0.581968	0.383196	0.619028	0.494518	-6.5407	-7.51051		44	-0.216996	-0.236833	-0.0979782	-0.170712	0	-0.28973	0.772415	0.091366	-0.288904	0	0.979096	0.0191616	0.138425	0.110212	-27.5789	-31.4582
45	-0.00468074	0.52245	0.581968	0.383196	0.619028	0.494518	-6.5407	-7.51051		45	-0.222253	-0.242089	-0.103234	-0.175968	0	-0.294986	0.777671	0.0966222	-0.298969	0	0.981479	0.0169776	0.130298	0.103502	-29.0311	-32.9103
46	-0.00468074	0.52245	0.581968	0.383196	0.619028	0.494518	-6.5407	-7.51051		46	-0.226616	-0.246453	-0.107598	-0.180331	0	-0.29935	0.782034	0.100986	-0.307325	0	0.983121	0.0154723	0.124388	0.0991316	-30.1452	-34.0245
47	-0.030718	0.548487	0.611137	0.356457	0.597041	0.469589	-7.40867	-8.37848		47	-0.242154	-0.26199	-0.123135	-0.195869	0.0107293	-0.314887	0.797572	0.116523	-0.337076	0	0.986734	0.0121604	0.110274	0.0981247	-30.5507	-34.9148
48	-0.00468074	0.52245	0.581968	0.383196	0.619028	0.494518	-6.5407	-7.51051		48	-0.241588	-0.261424	-0.12257	-0.195303	0.0101637	-0.314321	0.797006	0.115958	-0.335993	0	0.986672	0.0122172	0.110531	0.0981247	-30.4948	-34.859
49	-0.00468074	0.52245	0.581968	0.383196	0.619028	0.494518	-6.5407	-7.51051		49	-0.245667	-0.265503	-0.126648	-0.199382	0.0142423	-0.3184	0.801085	0.120036	-0.343803	0	0.98699	0.011926	0.109206	0.0981247	-30.7843	-35.1485
50	0	0.493874	0.561635	0.401834	0.633904	0.518064	-8.45568	-8.94059		50	-0.239538	-0.259375	-0.12052	-0.193253	0.00811404	-0.312272	0.794956	0.113908	-0.332068	0	0.986399	0.0124671	0.111656	0.0981247	-30.2517	-34.6159
51	-0.00468074	0.52245	0.581968	0.383196	0.619028	0.494518	-6.5407	-7.51051		51	-0.231813	-0.251649	-0.112795	-0.185528	0.000388673	-0.304546	0.787231	0.106183	-0.317275	0	0.984692	0.0140323	0.118458	0.0981247	-28.8325	-33.1967
52	-0.00468074	0.52245	0.581968	0.383196	0.619028	0.494518	-6.5407	-7.51051		52	-0.222253	-0.242089	-0.103234	-0.175968	0	-0.294986	0.777671	0.0966222	-0.298969	0	0.981479	0.0169776	0.130298	0.103502	-29.0311	-32.9103
53	0	0.493874	0.561635	0.401834	0.633904	0.518064	-8.45568	-8.94059		53	-0.224536	-0.244372	-0.105518	-0.178251	0	-0.297269	0.779954	0.0989055	-0.303341	0	0.982376	0.0161551	0.127103	0.100588	-29.627	-33.5062
54	-0.00468074	0.52245	0.581968	0.383196	0.619028	0.494518	-6.5407	-7.51051		54	-0.224536	-0.244372	-0.105518	-0.178251	0	-0.297269	0.779954	0.0989055	-0.303341	0	0.982376	0.0161551	0.127103	0.100588	-29.627	-33.5062
55	-0.00468074	0.52245	0.581968	0.383196	0.619028	0.494518	-6.5407	-7.51051		55	-0.245667	-0.265503	-0.126648	-0.199382	0.0142423	-0.3184	0.801085	0.120036	-0.343803	0	0.98699	0.011926	0.109206	0.0981247	-30.7843	-35.1485
56	-0.00468074	0.52245	0.581968	0.383196	0.619028	0.494518	-6.5407	-7.51051		56	-0.224536	-0.244372	-0.105518	-0.178251	0	-0.297269	0.779954	0.0989055	-0.303341	0	0.982376	0.0161551	0.127103	0.100588	-29.627	-33.5062
57	-0.00468074	0.52245	0.581968	0.383196	0.619028	0.494518	-6.5407	-7.51051		57	-0.222253	-0.242089	-0.103234	-0.175968	0	-0.294986	0.777671	0.0966222	-0.298969	0	0.981479	0.0169776	0.130298	0.103502	-29.0311	-32.9103
58	-0.030718	0.548487	0.611137	0.356457	0.597041	0.469589	-7.40867	-8.37848		58	-0.224536	-0.244372	-0.105518	-0.178251	0	-0.297269	0.779954	0.0989055	-0.303341	0	0.982376	0.0161551	0.127103	0.100588	-29.627	-33.5062
59	0	0.493874	0.561635	0.401834	0.633904	0.518064	-8.45568	-8.94059		59	-0.222253	-0.242089	-0.103234	-0.175968	0	-0.294986	0.777671	0.0966222	-0.298969	0	0.981479	0.0169776	0.130298	0.103502	-29.0311	-32.9103
60	-0.00468074	0.52245	0.581968	0.383196	0.619028	0.494518	-6.5407	-7.51051		60	-0.224536	-0.244372	-0.105518	-0.178251	0	-0.297269	0.779954	0.0989055	-0.303341	0	0.982376	0.0161551	0.127103	0.100588	-29.627	-33.5062
61	0	0.493874	0.561635	0.401834	0.633904	0.518064	-8.45568	-8.94059		61	-0.224536	-0.244372	-0.105518	-0.178251	0	-0.297269	0.779954	0.0989055	-0.303341	0	0.982376	0.0161551	0.127103	0.100588	-29.627	-33.5062
62	-0.030718	0.548487	0.611137	0.356457	0.597041	0.469589	-7.40867	-8.37848		62	-0.219747	-0.239583	-0.100728	-0.173462	0	-0.29248	0.775165	0.0941163	-0.29417	0	0.980398	0.0179683	0.134046	0.106701	-28.3505	-32.2298
63	-0.00468074	0.52245	0.581968	0.383196	0.619028	0.494518	-6.5407	-7.51051		63	-0.226616	-0.246453	-0.107598	-0.180331	0	-0.29935	0.782034	0.100986	-0.307325	0	0.983121	0.0154723	0.124388	0.0991316	-30.1452	-34.0245
64	-0.00468074	0.52245	0.581968	0.383196	0.619028	0.494518	-6.5407	-7.51051		64	-0.239538	-0.259375	-0.12052	-0.193253	0.00811404	-0.312272	0.794956	0.113908	-0.332068	0	0.986399	0.0124671	0.111656	0.0981247	-30.2517	-34.6159
65	0	0.493874	0.561635	0.401834	0.633904	0.518064	-8.45568	-8.94059		65	-0.228512	-0.248348	-0.109494	-0.182227	0	-0.301245	0.78393	0.102882	-0.310954	0	0.98374	0.0149054	0.122088	0.0985266	-30.5931	-34.4724
66	-0.00468074	0.52245	0.581968	0.383196	0.619028	0.494518	-6.5407	-7.51051		66	0	0	0	0	0	-0.00382112	0.486506	0	0	0	0.547439	0.414847	0.644086	0.508595	-5.58833	-6.55814
67	-0.00468074	0.52245	0.581968	0.383196	0.619028	0.494518	-6.5407	-7.51051		67	-0.238718	-0.258554	-0.1197	-0.192433	0.00729347	-0.311451	0.794136	0.113087	-0.330497	0	0.986269	0.0125867	0.11219	0.0981247	-30.1373	-34.5014
68	-0.00468074	0.52245	0.581968	0.383196	0.619028	0.494518	-6.5407	-7.51051		68	-0.224536	-0.244372	-0.105518	-0.178251	0	-0.297269	0.779954	0.0989055	-0.303341	0	0.982376	0.0161551	0.127103	0.100588	-29.627	-33.5062
69	-0.030718	0.548487	0.611137	0.356457	0.597041	0.469589	-7.40867	-8.37848		69	-0.237817	-0.257653	-0.118799	-0.191532	0.00639289	-0.31055	0.793235	0.112187	-0.328773	0	0.986112	0.0127306	0.11283	0.0981247	-30.0008	-34.365
70	0	0.493874	0.561635	0.401834	0.633904	0.518064	-8.45568	-8.94059		70	-0.222253	-0.242089	-0.103234	-0.175968	0	-0.294986	0.777671	0.0966222	-0.298969	0	0.981479	0.0169776	0.130298	0.103502	-29.0311	-32.9103
71	-0.00468074	0.52245	0.581968	0.383196	0.619028	0.494518	-6.5407	-7.51051		71	-0.224536	-0.244372	-0.105518	-0.178251	0	-0.297269	0.779954	0.0989055	-0.303341	0	0.982376	0.0161551	0.127103	0.100588	-29.627	-33.5062
72	-0.00468074	0.52245	0.581968	0.383196	0.619028	0.494518	-6.5407	-7.51051		72	-0.226616	-0.246453	-0.107598	-0.180331	0	-0.29935	0.782034	0.100986	-0.307325	0	0.983121	0.0154723	0.124388	0.0991316	-30.1452	-34.0245
73	-0.00468074	0.52245	0.581968	0.383196	0.619028	0.494518	-6.5407	-7.51051		73	-0.219747	-0.239583	-0.100728	-0.173462	0	-0.29248	0.775165	0.0941163	-0.29417	0	0.980398	0.0179683	0.134046	0.106701	-28.3505	-32.2298
74	-0.00468074	0.52245	0.581968	0.383196	0.619028	0.494518	-6.5407	-7.51051		74	-0.224536	-0.244372	-0.105518	-0.178251	0	-0.297269	0.779954	0.0989055	-0.303341	0	0.982376	0.0161551	0.127103	0.100588	-29.627	-33.5062
75	-0.030718	0.548487	0.611137	0.356457	0.597041	0.469589	-7.40867	-8.37848		75	-0.226616	-0.246453	-0.107598	-0.180331	0	-0.29935	0.782034	0.100986	-0.307325	0	0.983121	0.0154723	0.124388	0.0991316	-30.1452	-34.0245
76	0	0.493874	0.561635	0.401834	0.633904	0.518064	-8.45568	-8.94059		76	-0.226616	-0.246453	-0.107598	-0.180331	0	-0.29935	0.782034	0.100986	-0.307325	0	0.983121	0.0154723	0.124388	0.0991316	-30.1452	-34.0245
77	0	0.462512	0.540476	0.421231	0.649023	0.543087	-7.88999	-8.3749		77	-0.224536	-0.244372	-0.105518	-0.178251	0	-0.297269	0.779954	0.0989055	-0.303341	0	0.982376	0.0161551	0.127103	0.100588	-29.627	-33.5062
78	-0.00468074	0.52245	0.581968	0.383196	0.619028	0.494518	-6.5407	-7.51051		78	-0.226616	-0.246453	-0.107598	-0.180331	0	-0.29935	0.782034	0.100986	-0.307325	0	0.983121	0.0154723	0.124388	0.0991316	-30.1452	-34.0245
79	0	0.493874	0.561635	0.401834	0.633904	0.518064	-8.45568	-8.94059		79	-0.222253	-0.242089	-0.103234	-0.175968	0	-0.294986	0.777671	0.0966222	-0.298969	0	0.981479	0.0169776	0.130298	0.103502	-29.0311	-32.9103
80	-0.00468074	0.52245	0.581968	0.383196	0.619028	0.494518	-6.5407	-7.51051		80	-0.226616	-0.246453	-0.107598	-0.180331	0	-0.29935	0.782034	0.100986	-0.307325	0	0.983121	0.0154723	0.124388	0.0991316	-30.1452	-34.0245
81	0	0.493874	0.561635	0.401834	0.633904	0.518064	-8.45568	-8.94059		81	-0.226616	-0.246453	-0.107598	-0.180331	0	-0.29935	0.782034	0.100986	-0.307325	0	0.983121	0.0154723	0.124388	0.0991316	-30.1452	-34.0245
82	0	0.493874	0.561635	0.401834	0.633904	0.518064	-8.45568	-8.94059		82	-0.228512	-0.248348	-0.109494	-0.182227	0	-0.301245	0.78393	0.102882	-0.310954	0	0.98374	0.0149054	0.122088	0.0985266	-30.5931	-34.4724
83	-0.00468074	0.52245	0.581968	0.383196	0.619028	0.494518	-6.5407	-7.51051		83	-0.224536	-0.244372	-0.105518	-0.178251	0	-0.297269	0.779954	0.0989055	-0.303341	0	0.982376	0.0161551	0.127103	0.100588	-29.627	-33.5062
84	-0.00468074	0.52245	0.581968	0.383196	0.619028	0.494518	-6.5407	-7.51051		84	-0.226616	-0.246453	-0.107598	-0.180331	0	-0.29935	0.782034	0.100986	-0.307325	0	0.983121	0.0154723	0.124388	0.0991316	-30.1452	-34.0245
85	-0.00468074	0.52245	0.581968	0.383196	0.619028	0.494518	-6.5407	-7.51051		85	-0.240286	-0.260122	-0.121268	-0.194001	0.00886172	-0.313019	0.795704	0.114656	-0.3335	0	0.986508	0.0123679	0.111211	0.0981247	-30.3476	-34.7118
86	0	0.493874	0.561635	0.401834	0.633904	0.518064	-8.45568	-8.94059		86	-0.237817	-0.257653	-0.118799	-0.191532	0.00639289	-0.31055	0.793235	0.112187	-0.328773	0	0.986112	0.0127306	0.11283	0.0981247	-30.0008	-34.365
87	-0.00468074	0.52245	0.581968	0.383196	0.619028	0.494518	-6.5407	-7.51051		87	-0.224536	-0.244372	-0.105518	-0.178251	0	-0.297269	0.779954	0.0989055	-0.303341	0	0.982376	0.0161551	0.127103	0.100588	-29.627	-33.5062
88	-0.00468074	0.52245	0.581968	0.383196	0.619028	0.494518	-6.5407	-7.51051		88	-0.238718	-0.258554	-0.1197	-0.192433	0.00729347	-0.311451	0.794136	0.113087	-0.330497	0	0.986269	0.0125867	0.11219	0.0981247	-30.1373	-34.5014
89	-0.00468074	0.52245	0.581968	0.383196	0.619028	0.494518	-6.5407	-7.51051		89	-0.238718	-0.258554	-0.1197	-0.192433	0.00729347	-0.311451	0.794136	0.113087	-0.330497	0	0.986269	0.0125867	0.11219	0.0981247	-30.1373	-34.5014
90	0	0.493874	0.561635	0.401834	0.633904	0.518064	-8.45568	-8.94059		90	-0.224536	-0.244372	-0.105518	-0.178251	0	-0.297269	0.779954	0.0989055	-0.303341	0	0.982376	0.0161551	0.127103	0.100588	-29.627	-33.5062
91	0	0.493874	0.561635	0.401834	0.633904	0.518064	-8.45568	-8.94059		91	-0.242669	-0.262505	-0.123651	-0.196384	0.0112446	-0.315402	0.798087	0.117039	-0.338063	0	0.986786	0.0121133	0.11006	0.0981247	-30.5973	-34.9615
92	-0.00468074	0.52245	0.581968	0.383196	0.619028	0.494518	-6.5407	-7.51051		92	-0.222253	-0.242089	-0.103234	-0.175968	0	-0.294986	0.777671	0.0966222	-0.298969	0	0.981479	0.0169776	0.130298	0.103502	-29.0311	-32.9103
93	-0.00468074	0.52245	0.581968	0.383196	0.619028	0.494518	-6.5407	-7.51051		93	-0.226616	-0.246453	-0.107598	-0.180331	0	-0.29935	0.782034	0.100986	-0.307325	0	0.983121	0.0154723	0.124388	0.0991316	-30.1452	-34.0245
94	0	0.462512	0.540476	0.421231	0.649023	0.543087	-7.88999	-8.3749		94	-0.224536	-0.244372	-0.105518	-0.178251	0	-0.297269	0.779954	0.0989055	-0.303341	0	0.982376	0.0161551	0.127103	0.100588	-29.627	-33.5062
95	-0.00468074	0.52245	0.581968	0.383196	0.619028	0.494518	-6.5407	-7.51051		95	-0.242669	-0.262505	-0.123651	-0.196384	0.0112446	-0.315402	0.798087	0.117039	-0.338063	0	0.986786	0.0121133	0.11006	0.0981247	-30.5973	-34.9615
96	-0.00468074	0.52245	0.581968	0.383196	0.619028	0.494518	-6.5407	-7.51051		96	-0.224536	-0.244372	-0.105518	-0.178251	0	-0.297269	0.779954	0.0989055	-0.303341	0	0.982376	0.0161551	0.127103	0.100588	-29.627	-33.5062
97	-0.00468074	0.52245	0.581968	0.383196	0.619028	0.494518	-6.5407	-7.51051		97	-0.224536	-0.244372	-0.105518	-0.178251	0	-0.297269	0.779954	0.0989055	-0.303341	0	0.982376	0.0161551	0.127103	0.100588	-29.627	-33.5062
98	-0.030718	0.548487	0.611137	0.356457	0.597041	0.469589	-7.40867	-8.37848		98	-0.228512	-0.248348	-0.109494	-0.182227	0	-0.301245	0.78393	0.102882	-0.310954	0	0.98374	0.0149054	0.122088	0.0985266	-30.5931	-34.4724
99	0	0.462512	0.540476	0.421231	0.649023	0.543087	-7.88999	-8.3749		99	-0.245667	-0.265503	-0.126648	-0.199382	0.0142423	-0.3184	0.801085	0.120036	-0.343803	0	0.98699	0.011926	0.109206	0.0981247	-30.7843	-35.1485
100	-0.00468074	0.52245	0.581968	0.383196	0.619028	0.494518	-6.5407	-7.51051		100	-0.245667	-0.265503	-0.126648	-0.199382	0.0142423	-0.3184	0.801085	0.120036	-0.343803	0	0.98699	0.011926	0.109206	0.0981247	-30.7843	-35.1485
	Formamide	NTP_Conc	r_squared	mse	rmse						BSA	Betaine	MgCl2	MnCl2	PEG1000	Formamide	NTP_Conc	Time	2'F-rATP		r_squared	mse	rmse
Absolute Avg	0.00692173	0.51564								Absolute Avg	0.220831	0.239874	0.106573	0.176397	0.00301633	0.290731	0.772875	0.100226	0.301311
STD	0.009871	0.0215575	0.0177195	0.0162429	0.0130857					STD	0.046013	0.0498642	0.0232975	0.0370721	0.00482278	0.0597974	0.062516	0.02208	0.063706		0.0882427	0.0808891	0.104755
Selection_frequency	0.7	1								Selection_frequency	0.96	0.96	0.96	0.96	0.33	0.98	1	0.96	0.96
Avg	-0.00692173	0.51564	0.578682	0.386208	0.62132					Avg	-0.220831	-0.239874	-0.106573	-0.176397	0.00301633	-0.290731	0.772875	0.100226	-0.301311		0.965819	0.0313324	0.143068

## Sheet: D2_Lasso_metrics
D2_lasso_Rec28G_1	Betaine	MnCl2	Formamide	2'F-rATP	2'F-rATP/2'F-rCTP	dNTPs	r_squared	mse	rmse	mae	BIC	AIC				D2_lasso_innest28S_1	Betaine	dNTPs	r_squared	mse	rmse	mae	BIC	AIC
1	0.0652223	-0.200252	0	0.0462097	-0.0596484	1.91836	0.873341	0.12314	0.350913	0.293751	-57.4819	-65.3995				1	0.00882113	1.92065	0.826852	0.168339	0.410291	0.222057	-56.9769	-60.144
2	0.0652223	-0.200252	0	0.0462097	-0.0596484	1.91836	0.873341	0.12314	0.350913	0.293751	-57.4819	-65.3995				2	0	1.85228	0.820621	0.174397	0.417608	0.23775	-59.2877	-60.8712
3	0.0577695	-0.191607	0	0.0175088	-0.0510407	1.89545	0.869553	0.126824	0.356123	0.296028	-56.4209	-64.3384				3	0.0024949	1.90624	0.825065	0.170076	0.412403	0.224577	-56.6073	-59.7743
4	0.0829942	-0.220323	-0.00355369	0.113457	-0.0802437	1.97062	0.879618	0.117038	0.342108	0.287891	-55.7281	-65.2292				4	0.0024949	1.90624	0.825065	0.170076	0.412403	0.224577	-56.6073	-59.7743
5	0.0740994	-0.210546	0	0.0803172	-0.0699488	1.94561	0.876935	0.119647	0.3459	0.291037	-58.5181	-66.4357				5	0.00882113	1.92065	0.826852	0.168339	0.410291	0.222057	-56.9769	-60.144
6	0.0317218	-0.163375	0	0	0	1.84303	0.856067	0.139935	0.374079	0.306845	-60.0462	-64.7968				6	0	1.87204	0.822241	0.172821	0.415718	0.232534	-59.6144	-61.1979
7	0.0616683	-0.196131	0	0.0325595	-0.0555215	1.90745	0.871624	0.12481	0.353285	0.294838	-56.997	-64.9146				7	0.0024949	1.90624	0.825065	0.170076	0.412403	0.224577	-56.6073	-59.7743
8	0.0435455	-0.175882	0	0	-0.0212567	1.86553	0.862341	0.133835	0.365835	0.301203	-58.0672	-64.4013				8	0	1.87204	0.822241	0.172821	0.415718	0.232534	-59.6144	-61.1979
9	0.0534887	-0.186644	0	0.00107616	-0.0460633	1.88232	0.867061	0.129246	0.359509	0.297338	-55.7396	-63.6572				9	0	1.87204	0.822241	0.172821	0.415718	0.232534	-59.6144	-61.1979
10	0.0765489	-0.213386	0	0.0897306	-0.07279	1.95312	0.877751	0.118853	0.344751	0.290288	-58.7576	-66.6752				10	0.00882113	1.92065	0.826852	0.168339	0.410291	0.222057	-56.9769	-60.144
11	0.0435455	-0.175882	0	0	-0.0212567	1.86553	0.862341	0.133835	0.365835	0.301203	-58.0672	-64.4013				11	0	1.87204	0.822241	0.172821	0.415718	0.232534	-59.6144	-61.1979
12	0.0765489	-0.213386	0	0.0897306	-0.07279	1.95312	0.877751	0.118853	0.344751	0.290288	-58.7576	-66.6752				12	0	1.87204	0.822241	0.172821	0.415718	0.232534	-59.6144	-61.1979
13	0.0534887	-0.186644	0	0.00107616	-0.0460633	1.88232	0.867061	0.129246	0.359509	0.297338	-55.7396	-63.6572				13	0	1.89005	0.823587	0.171513	0.414141	0.227907	-59.8879	-61.4714
14	0.071411	-0.207428	0	0.069986	-0.0668307	1.93735	0.875952	0.120602	0.347279	0.291859	-58.2316	-66.1492				14	0	1.83059	0.818669	0.176294	0.419874	0.243474	-58.8981	-60.4816
15	0.0652223	-0.200252	0	0.0462097	-0.0596484	1.91836	0.873341	0.12314	0.350913	0.293751	-57.4819	-65.3995				15	0	1.87204	0.822241	0.172821	0.415718	0.232534	-59.6144	-61.1979
16	0.071411	-0.207428	0	0.069986	-0.0668307	1.93735	0.875952	0.120602	0.347279	0.291859	-58.2316	-66.1492				16	0	1.89005	0.823587	0.171513	0.414141	0.227907	-59.8879	-61.4714
17	0.0616683	-0.196131	0	0.0325595	-0.0555215	1.90745	0.871624	0.12481	0.353285	0.294838	-56.997	-64.9146				17	0.0145853	1.93377	0.828335	0.166896	0.408529	0.219761	-57.2867	-60.4538
18	0.0616683	-0.196131	0	0.0325595	-0.0555215	1.90745	0.871624	0.12481	0.353285	0.294838	-56.997	-64.9146				18	0.0024949	1.90624	0.825065	0.170076	0.412403	0.224577	-56.6073	-59.7743
19	0.0534887	-0.186644	0	0.00107616	-0.0460633	1.88232	0.867061	0.129246	0.359509	0.297338	-55.7396	-63.6572				19	0	1.89005	0.823587	0.171513	0.414141	0.227907	-59.8879	-61.4714
20	0.0652223	-0.200252	0	0.0462097	-0.0596484	1.91836	0.873341	0.12314	0.350913	0.293751	-57.4819	-65.3995				20	0	1.89005	0.823587	0.171513	0.414141	0.227907	-59.8879	-61.4714
21	0.0534887	-0.186644	0	0.00107616	-0.0460633	1.88232	0.867061	0.129246	0.359509	0.297338	-55.7396	-63.6572				21	0.0145853	1.93377	0.828335	0.166896	0.408529	0.219761	-57.2867	-60.4538
22	0.0435455	-0.175882	0	0	-0.0212567	1.86553	0.862341	0.133835	0.365835	0.301203	-58.0672	-64.4013				22	0.00882113	1.92065	0.826852	0.168339	0.410291	0.222057	-56.9769	-60.144
23	0.0652223	-0.200252	0	0.0462097	-0.0596484	1.91836	0.873341	0.12314	0.350913	0.293751	-57.4819	-65.3995				23	0.0024949	1.90624	0.825065	0.170076	0.412403	0.224577	-56.6073	-59.7743
24	0.071411	-0.207428	0	0.069986	-0.0668307	1.93735	0.875952	0.120602	0.347279	0.291859	-58.2316	-66.1492				24	0.0198375	1.94573	0.829567	0.165699	0.407061	0.217669	-57.546	-60.713
25	0.0378355	-0.169713	0	0	-0.00680087	1.85611	0.859269	0.136822	0.369895	0.303723	-57.2726	-63.6067				25	0.0024949	1.90624	0.825065	0.170076	0.412403	0.224577	-56.6073	-59.7743
26	0.0577695	-0.191607	0	0.0175088	-0.0510407	1.89545	0.869553	0.126824	0.356123	0.296028	-56.4209	-64.3384				26	0.0198375	1.94573	0.829567	0.165699	0.407061	0.217669	-57.546	-60.713
27	0.0616683	-0.196131	0	0.0325595	-0.0555215	1.90745	0.871624	0.12481	0.353285	0.294838	-56.997	-64.9146				27	0	1.89005	0.823587	0.171513	0.414141	0.227907	-59.8879	-61.4714
28	0.0534887	-0.186644	0	0.00107616	-0.0460633	1.88232	0.867061	0.129246	0.359509	0.297338	-55.7396	-63.6572				28	0	1.89005	0.823587	0.171513	0.414141	0.227907	-59.8879	-61.4714
29	0.0577695	-0.191607	0	0.0175088	-0.0510407	1.89545	0.869553	0.126824	0.356123	0.296028	-56.4209	-64.3384				29	0	1.89005	0.823587	0.171513	0.414141	0.227907	-59.8879	-61.4714
30	0.0652223	-0.200252	0	0.0462097	-0.0596484	1.91836	0.873341	0.12314	0.350913	0.293751	-57.4819	-65.3995				30	0	1.89005	0.823587	0.171513	0.414141	0.227907	-59.8879	-61.4714
31	0.0577695	-0.191607	0	0.0175088	-0.0510407	1.89545	0.869553	0.126824	0.356123	0.296028	-56.4209	-64.3384				31	0.0024949	1.90624	0.825065	0.170076	0.412403	0.224577	-56.6073	-59.7743
32	0.0765489	-0.213386	0	0.0897306	-0.07279	1.95312	0.877751	0.118853	0.344751	0.290288	-58.7576	-66.6752				32	0.0024949	1.90624	0.825065	0.170076	0.412403	0.224577	-56.6073	-59.7743
33	0.071411	-0.207428	0	0.069986	-0.0668307	1.93735	0.875952	0.120602	0.347279	0.291859	-58.2316	-66.1492				33	0.0198375	1.94573	0.829567	0.165699	0.407061	0.217669	-57.546	-60.713
34	0.0809487	-0.218268	-0.00145896	0.106204	-0.0778883	1.96569	0.87906	0.117581	0.342901	0.288721	-55.5616	-65.0627				34	0.00882113	1.92065	0.826852	0.168339	0.410291	0.222057	-56.9769	-60.144
35	0.071411	-0.207428	0	0.069986	-0.0668307	1.93735	0.875952	0.120602	0.347279	0.291859	-58.2316	-66.1492				35	0.0024949	1.90624	0.825065	0.170076	0.412403	0.224577	-56.6073	-59.7743
36	0.0577695	-0.191607	0	0.0175088	-0.0510407	1.89545	0.869553	0.126824	0.356123	0.296028	-56.4209	-64.3384				36	0.0024949	1.90624	0.825065	0.170076	0.412403	0.224577	-56.6073	-59.7743
37	0.0534887	-0.186644	0	0.00107616	-0.0460633	1.88232	0.867061	0.129246	0.359509	0.297338	-55.7396	-63.6572				37	0	1.89005	0.823587	0.171513	0.414141	0.227907	-59.8879	-61.4714
38	0.0487482	-0.181502	0	0	-0.0344283	1.87411	0.864892	0.131355	0.36243	0.298949	-58.7405	-65.0746				38	0	1.89005	0.823587	0.171513	0.414141	0.227907	-59.8879	-61.4714
39	0.0487482	-0.181502	0	0	-0.0344283	1.87411	0.864892	0.131355	0.36243	0.298949	-58.7405	-65.0746				39	0.0024949	1.90624	0.825065	0.170076	0.412403	0.224577	-56.6073	-59.7743
40	0.0616683	-0.196131	0	0.0325595	-0.0555215	1.90745	0.871624	0.12481	0.353285	0.294838	-56.997	-64.9146				40	0	1.87204	0.822241	0.172821	0.415718	0.232534	-59.6144	-61.1979
41	0.0534887	-0.186644	0	0.00107616	-0.0460633	1.88232	0.867061	0.129246	0.359509	0.297338	-55.7396	-63.6572				41	0	1.85228	0.820621	0.174397	0.417608	0.23775	-59.2877	-60.8712
42	0.071411	-0.207428	0	0.069986	-0.0668307	1.93735	0.875952	0.120602	0.347279	0.291859	-58.2316	-66.1492				42	0	1.87204	0.822241	0.172821	0.415718	0.232534	-59.6144	-61.1979
43	0.0652223	-0.200252	0	0.0462097	-0.0596484	1.91836	0.873341	0.12314	0.350913	0.293751	-57.4819	-65.3995				43	0	1.85228	0.820621	0.174397	0.417608	0.23775	-59.2877	-60.8712
44	0.0487482	-0.181502	0	0	-0.0344283	1.87411	0.864892	0.131355	0.36243	0.298949	-58.7405	-65.0746				44	0.0024949	1.90624	0.825065	0.170076	0.412403	0.224577	-56.6073	-59.7743
45	0.071411	-0.207428	0	0.069986	-0.0668307	1.93735	0.875952	0.120602	0.347279	0.291859	-58.2316	-66.1492				45	0.0024949	1.90624	0.825065	0.170076	0.412403	0.224577	-56.6073	-59.7743
46	0.0435455	-0.175882	0	0	-0.0212567	1.86553	0.862341	0.133835	0.365835	0.301203	-58.0672	-64.4013				46	0	1.89005	0.823587	0.171513	0.414141	0.227907	-59.8879	-61.4714
47	0.0652223	-0.200252	0	0.0462097	-0.0596484	1.91836	0.873341	0.12314	0.350913	0.293751	-57.4819	-65.3995				47	0	1.89005	0.823587	0.171513	0.414141	0.227907	-59.8879	-61.4714
48	0.071411	-0.207428	0	0.069986	-0.0668307	1.93735	0.875952	0.120602	0.347279	0.291859	-58.2316	-66.1492				48	0	1.89005	0.823587	0.171513	0.414141	0.227907	-59.8879	-61.4714
49	0.0577695	-0.191607	0	0.0175088	-0.0510407	1.89545	0.869553	0.126824	0.356123	0.296028	-56.4209	-64.3384				49	0.0024949	1.90624	0.825065	0.170076	0.412403	0.224577	-56.6073	-59.7743
50	0.0652223	-0.200252	0	0.0462097	-0.0596484	1.91836	0.873341	0.12314	0.350913	0.293751	-57.4819	-65.3995				50	0.0024949	1.90624	0.825065	0.170076	0.412403	0.224577	-56.6073	-59.7743
51	0.0740994	-0.210546	0	0.0803172	-0.0699488	1.94561	0.876935	0.119647	0.3459	0.291037	-58.5181	-66.4357				51	0.0198375	1.94573	0.829567	0.165699	0.407061	0.217669	-57.546	-60.713
52	0.0534887	-0.186644	0	0.00107616	-0.0460633	1.88232	0.867061	0.129246	0.359509	0.297338	-55.7396	-63.6572				52	0.0024949	1.90624	0.825065	0.170076	0.412403	0.224577	-56.6073	-59.7743
53	0.0378355	-0.169713	0	0	-0.00680087	1.85611	0.859269	0.136822	0.369895	0.303723	-57.2726	-63.6067				53	0.00882113	1.92065	0.826852	0.168339	0.410291	0.222057	-56.9769	-60.144
54	0.0378355	-0.169713	0	0	-0.00680087	1.85611	0.859269	0.136822	0.369895	0.303723	-57.2726	-63.6067				54	0.0024949	1.90624	0.825065	0.170076	0.412403	0.224577	-56.6073	-59.7743
55	0.071411	-0.207428	0	0.069986	-0.0668307	1.93735	0.875952	0.120602	0.347279	0.291859	-58.2316	-66.1492				55	0	1.87204	0.822241	0.172821	0.415718	0.232534	-59.6144	-61.1979
56	0.0740994	-0.210546	0	0.0803172	-0.0699488	1.94561	0.876935	0.119647	0.3459	0.291037	-58.5181	-66.4357				56	0	1.89005	0.823587	0.171513	0.414141	0.227907	-59.8879	-61.4714
57	0.0616683	-0.196131	0	0.0325595	-0.0555215	1.90745	0.871624	0.12481	0.353285	0.294838	-56.997	-64.9146				57	0	1.89005	0.823587	0.171513	0.414141	0.227907	-59.8879	-61.4714
58	0.0577695	-0.191607	0	0.0175088	-0.0510407	1.89545	0.869553	0.126824	0.356123	0.296028	-56.4209	-64.3384				58	0.0024949	1.90624	0.825065	0.170076	0.412403	0.224577	-56.6073	-59.7743
59	0.0534887	-0.186644	0	0.00107616	-0.0460633	1.88232	0.867061	0.129246	0.359509	0.297338	-55.7396	-63.6572				59	0	1.89005	0.823587	0.171513	0.414141	0.227907	-59.8879	-61.4714
60	0.0765489	-0.213386	0	0.0897306	-0.07279	1.95312	0.877751	0.118853	0.344751	0.290288	-58.7576	-66.6752				60	0	1.87204	0.822241	0.172821	0.415718	0.232534	-59.6144	-61.1979
61	0.0378355	-0.169713	0	0	-0.00680087	1.85611	0.859269	0.136822	0.369895	0.303723	-57.2726	-63.6067				61	0.00882113	1.92065	0.826852	0.168339	0.410291	0.222057	-56.9769	-60.144
62	0.0765489	-0.213386	0	0.0897306	-0.07279	1.95312	0.877751	0.118853	0.344751	0.290288	-58.7576	-66.6752				62	0	1.87204	0.822241	0.172821	0.415718	0.232534	-59.6144	-61.1979
63	0.0684606	-0.204007	0	0.0586475	-0.0634085	1.9283	0.874768	0.121754	0.348932	0.292761	-57.8896	-65.8072				63	0	1.89005	0.823587	0.171513	0.414141	0.227907	-59.8879	-61.4714
64	0.071411	-0.207428	0	0.069986	-0.0668307	1.93735	0.875952	0.120602	0.347279	0.291859	-58.2316	-66.1492				64	0.00882113	1.92065	0.826852	0.168339	0.410291	0.222057	-56.9769	-60.144
65	0.071411	-0.207428	0	0.069986	-0.0668307	1.93735	0.875952	0.120602	0.347279	0.291859	-58.2316	-66.1492				65	0.0024949	1.90624	0.825065	0.170076	0.412403	0.224577	-56.6073	-59.7743
66	0.0684606	-0.204007	0	0.0586475	-0.0634085	1.9283	0.874768	0.121754	0.348932	0.292761	-57.8896	-65.8072				66	0.0145853	1.93377	0.828335	0.166896	0.408529	0.219761	-57.2867	-60.4538
67	0.0652223	-0.200252	0	0.0462097	-0.0596484	1.91836	0.873341	0.12314	0.350913	0.293751	-57.4819	-65.3995				67	0	1.87204	0.822241	0.172821	0.415718	0.232534	-59.6144	-61.1979
68	0.0765489	-0.213386	0	0.0897306	-0.07279	1.95312	0.877751	0.118853	0.344751	0.290288	-58.7576	-66.6752				68	0	1.89005	0.823587	0.171513	0.414141	0.227907	-59.8879	-61.4714
69	0.0652223	-0.200252	0	0.0462097	-0.0596484	1.91836	0.873341	0.12314	0.350913	0.293751	-57.4819	-65.3995				69	0.0145853	1.93377	0.828335	0.166896	0.408529	0.219761	-57.2867	-60.4538
70	0.0577695	-0.191607	0	0.0175088	-0.0510407	1.89545	0.869553	0.126824	0.356123	0.296028	-56.4209	-64.3384				70	0.00882113	1.92065	0.826852	0.168339	0.410291	0.222057	-56.9769	-60.144
71	0.071411	-0.207428	0	0.069986	-0.0668307	1.93735	0.875952	0.120602	0.347279	0.291859	-58.2316	-66.1492				71	0	1.87204	0.822241	0.172821	0.415718	0.232534	-59.6144	-61.1979
72	0.0616683	-0.196131	0	0.0325595	-0.0555215	1.90745	0.871624	0.12481	0.353285	0.294838	-56.997	-64.9146				72	0.0024949	1.90624	0.825065	0.170076	0.412403	0.224577	-56.6073	-59.7743
73	0.0577695	-0.191607	0	0.0175088	-0.0510407	1.89545	0.869553	0.126824	0.356123	0.296028	-56.4209	-64.3384				73	0	1.87204	0.822241	0.172821	0.415718	0.232534	-59.6144	-61.1979
74	0.0534887	-0.186644	0	0.00107616	-0.0460633	1.88232	0.867061	0.129246	0.359509	0.297338	-55.7396	-63.6572				74	0	1.85228	0.820621	0.174397	0.417608	0.23775	-59.2877	-60.8712
75	0.0740994	-0.210546	0	0.0803172	-0.0699488	1.94561	0.876935	0.119647	0.3459	0.291037	-58.5181	-66.4357				75	0	1.87204	0.822241	0.172821	0.415718	0.232534	-59.6144	-61.1979
76	0.0616683	-0.196131	0	0.0325595	-0.0555215	1.90745	0.871624	0.12481	0.353285	0.294838	-56.997	-64.9146				76	0	1.89005	0.823587	0.171513	0.414141	0.227907	-59.8879	-61.4714
77	0.0652223	-0.200252	0	0.0462097	-0.0596484	1.91836	0.873341	0.12314	0.350913	0.293751	-57.4819	-65.3995				77	0.0024949	1.90624	0.825065	0.170076	0.412403	0.224577	-56.6073	-59.7743
78	0.0534887	-0.186644	0	0.00107616	-0.0460633	1.88232	0.867061	0.129246	0.359509	0.297338	-55.7396	-63.6572				78	0	1.87204	0.822241	0.172821	0.415718	0.232534	-59.6144	-61.1979
79	0.0652223	-0.200252	0	0.0462097	-0.0596484	1.91836	0.873341	0.12314	0.350913	0.293751	-57.4819	-65.3995				79	0	1.85228	0.820621	0.174397	0.417608	0.23775	-59.2877	-60.8712
80	0.0652223	-0.200252	0	0.0462097	-0.0596484	1.91836	0.873341	0.12314	0.350913	0.293751	-57.4819	-65.3995				80	0	1.89005	0.823587	0.171513	0.414141	0.227907	-59.8879	-61.4714
81	0.0616683	-0.196131	0	0.0325595	-0.0555215	1.90745	0.871624	0.12481	0.353285	0.294838	-56.997	-64.9146				81	0	1.89005	0.823587	0.171513	0.414141	0.227907	-59.8879	-61.4714
82	0.0740994	-0.210546	0	0.0803172	-0.0699488	1.94561	0.876935	0.119647	0.3459	0.291037	-58.5181	-66.4357				82	0.0024949	1.90624	0.825065	0.170076	0.412403	0.224577	-56.6073	-59.7743
83	0.0616683	-0.196131	0	0.0325595	-0.0555215	1.90745	0.871624	0.12481	0.353285	0.294838	-56.997	-64.9146				83	0	1.89005	0.823587	0.171513	0.414141	0.227907	-59.8879	-61.4714
84	0.0740994	-0.210546	0	0.0803172	-0.0699488	1.94561	0.876935	0.119647	0.3459	0.291037	-58.5181	-66.4357				84	0.00882113	1.92065	0.826852	0.168339	0.410291	0.222057	-56.9769	-60.144
85	0.0616683	-0.196131	0	0.0325595	-0.0555215	1.90745	0.871624	0.12481	0.353285	0.294838	-56.997	-64.9146				85	0.00882113	1.92065	0.826852	0.168339	0.410291	0.222057	-56.9769	-60.144
86	0.0740994	-0.210546	0	0.0803172	-0.0699488	1.94561	0.876935	0.119647	0.3459	0.291037	-58.5181	-66.4357				86	0.0024949	1.90624	0.825065	0.170076	0.412403	0.224577	-56.6073	-59.7743
87	0.0616683	-0.196131	0	0.0325595	-0.0555215	1.90745	0.871624	0.12481	0.353285	0.294838	-56.997	-64.9146				87	0.0024949	1.90624	0.825065	0.170076	0.412403	0.224577	-56.6073	-59.7743
88	0.0435455	-0.175882	0	0	-0.0212567	1.86553	0.862341	0.133835	0.365835	0.301203	-58.0672	-64.4013				88	0	1.89005	0.823587	0.171513	0.414141	0.227907	-59.8879	-61.4714
89	0.0652223	-0.200252	0	0.0462097	-0.0596484	1.91836	0.873341	0.12314	0.350913	0.293751	-57.4819	-65.3995				89	0	1.89005	0.823587	0.171513	0.414141	0.227907	-59.8879	-61.4714
90	0.0616683	-0.196131	0	0.0325595	-0.0555215	1.90745	0.871624	0.12481	0.353285	0.294838	-56.997	-64.9146				90	0.0024949	1.90624	0.825065	0.170076	0.412403	0.224577	-56.6073	-59.7743
91	0.0534887	-0.186644	0	0.00107616	-0.0460633	1.88232	0.867061	0.129246	0.359509	0.297338	-55.7396	-63.6572				91	0	1.89005	0.823587	0.171513	0.414141	0.227907	-59.8879	-61.4714
92	0.0652223	-0.200252	0	0.0462097	-0.0596484	1.91836	0.873341	0.12314	0.350913	0.293751	-57.4819	-65.3995				92	0	1.87204	0.822241	0.172821	0.415718	0.232534	-59.6144	-61.1979
93	0.0435455	-0.175882	0	0	-0.0212567	1.86553	0.862341	0.133835	0.365835	0.301203	-58.0672	-64.4013				93	0.0024949	1.90624	0.825065	0.170076	0.412403	0.224577	-56.6073	-59.7743
94	0.0684606	-0.204007	0	0.0586475	-0.0634085	1.9283	0.874768	0.121754	0.348932	0.292761	-57.8896	-65.8072				94	0.0145853	1.93377	0.828335	0.166896	0.408529	0.219761	-57.2867	-60.4538
95	0.0684606	-0.204007	0	0.0586475	-0.0634085	1.9283	0.874768	0.121754	0.348932	0.292761	-57.8896	-65.8072				95	0.00882113	1.92065	0.826852	0.168339	0.410291	0.222057	-56.9769	-60.144
96	0.0317218	-0.163375	0	0	0	1.84303	0.856067	0.139935	0.374079	0.306845	-60.0462	-64.7968				96	0	1.87204	0.822241	0.172821	0.415718	0.232534	-59.6144	-61.1979
97	0.0616683	-0.196131	0	0.0325595	-0.0555215	1.90745	0.871624	0.12481	0.353285	0.294838	-56.997	-64.9146				97	0.0024949	1.90624	0.825065	0.170076	0.412403	0.224577	-56.6073	-59.7743
98	0.0684606	-0.204007	0	0.0586475	-0.0634085	1.9283	0.874768	0.121754	0.348932	0.292761	-57.8896	-65.8072				98	0.0024949	1.90624	0.825065	0.170076	0.412403	0.224577	-56.6073	-59.7743
99	0.0577695	-0.191607	0	0.0175088	-0.0510407	1.89545	0.869553	0.126824	0.356123	0.296028	-56.4209	-64.3384				99	0.0024949	1.90624	0.825065	0.170076	0.412403	0.224577	-56.6073	-59.7743
100	0.0684606	-0.204007	0	0.0586475	-0.0634085	1.9283	0.874768	0.121754	0.348932	0.292761	-57.8896	-65.8072				100	0	1.87204	0.822241	0.172821	0.415718	0.232534	-59.6144	-61.1979
	Betaine	MnCl2	Formamide	2'F-rATP	2'F-rATP/2'F-rCTP	dNTPs	r_squared	mse	rmse								Betaine	dNTPs	r_squared	mse	rmse
Abs Avg	0.061584	0.19617	5.01265e-05	0.0389517	0.053198	1.90959											0.00330482	1.89692
STD	0.0111672	0.0126396	0.000382787	0.0313652	0.0177843	0.0295789	0.00540668	0.00525649	0.00736448								0.00518334	0.0231164	0.00219834	0.00213727	0.00258932
Sel_frequency	1	1	0.02	0.85	0.98	1											0.5	1
Avg	0.061584	-0.19617	-5.01265e-05	0.0389517	-0.053198	1.90959	0.871181	0.12524	0.353817								0.00330482	1.89692	0.824431	0.170693	0.413142

## Sheet: D2_Interaction_metrics
D2_lasso_Rec28G_2	Betaine	Formamide	2'F-rATP	2'F-rATP/2'F-rCTP	dNTPs	Betaine_sq	MnCl2_sq	Formamide_sq	Betaine_NTP.dNTPs	Betaine_NTP.2'F-rUTP	MnCl2_NTP.2'F-Ratp	MnCl2_NTP.2'F-rATP/2'F-rCTP	MnCl2_NTP.2'F-rATP/2'F-rUTP	MnCl2_NTP.dNTPs	MnCl2_NTP.2'F-rUTP	Formamide_NTP.2'F-rATP	Formamide_NTP.2'F-rATP/2'F-rUTP	Formamide_NTP.dNTPs	r_squared	mse	rmse	mae	BIC	AIC			D2_lasso_innest28S_2	NTP.dNTPs	Betaine_NTP.dNTPs	MnCl2_NTP.dNTPs	r_squared	mse	rmse	mae	BIC	AIC
1	0.0199503	-0.0129869	0.139903	-0.115549	1.96225	-0.243683	-0.0537506	-0.00187383	0.125338	0.0629884	-0.514123	-0.104707	0.014726	-0.453254	0.130482	-0.123983	-0.0968118	0.00311341	0.978623	0.0207832	0.144164	0.121423	-74.9466	-103.45			1	1.79663	0.109755	-0.0492801	0.83915	0.156382	0.395451	0.238891	-56.0458	-60.7964
2	0.0182931	-0.0116098	0.129669	-0.109585	1.95421	-0.235534	-0.0509536	-0.000452234	0.123745	0.0581513	-0.50546	-0.0975463	0.00547619	-0.449472	0.117849	-0.116034	-0.0873408	0	0.97699	0.022371	0.149569	0.126074	-75.8798	-102.8			2	1.51071	0	0	0.76881	0.224768	0.474097	0.338745	-50.1532	-51.7367
3	0.0182931	-0.0116098	0.129669	-0.109585	1.95421	-0.235534	-0.0509536	-0.000452234	0.123745	0.0581513	-0.50546	-0.0975463	0.00547619	-0.449472	0.117849	-0.116034	-0.0873408	0	0.97699	0.022371	0.149569	0.126074	-75.8798	-102.8			3	1.77256	0.0937908	-0.0328455	0.832466	0.16288	0.403584	0.247927	-54.5802	-59.3307
4	0.0199503	-0.0129869	0.139903	-0.115549	1.96225	-0.243683	-0.0537506	-0.00187383	0.125338	0.0629884	-0.514123	-0.104707	0.014726	-0.453254	0.130482	-0.123983	-0.0968118	0.00311341	0.978623	0.0207832	0.144164	0.121423	-74.9466	-103.45			4	1.79663	0.109755	-0.0492801	0.83915	0.156382	0.395451	0.238891	-56.0458	-60.7964
5	0.0207959	-0.0142309	0.144362	-0.118122	1.96612	-0.24686	-0.0548755	-0.00250342	0.126283	0.0649105	-0.517813	-0.107629	0.0186561	-0.454304	0.135968	-0.126788	-0.100194	0.00689317	0.979264	0.0201604	0.141987	0.119318	-76.0418	-104.545			5	1.77256	0.0937908	-0.0328455	0.832466	0.16288	0.403584	0.247927	-54.5802	-59.3307
6	0.0215748	-0.0154278	0.148461	-0.120426	1.96968	-0.249703	-0.0559064	-0.00308796	0.127166	0.066645	-0.521175	-0.110268	0.0222287	-0.455222	0.140966	-0.129275	-0.103198	0.010434	0.979796	0.0196431	0.140154	0.117399	-76.9778	-105.481			6	1.77256	0.0937908	-0.0328455	0.832466	0.16288	0.403584	0.247927	-54.5802	-59.3307
7	0.0191721	-0.0117395	0.134925	-0.112848	1.95811	-0.240176	-0.0524948	-0.00117428	0.124229	0.0607229	-0.51002	-0.101468	0.0103862	-0.451917	0.12447	-0.120844	-0.0930127	0	0.977867	0.0215177	0.146689	0.123686	-77.2798	-104.2			7	1.74613	0.0762745	-0.0148071	0.824416	0.170707	0.413167	0.258651	-52.8905	-57.6411
8	0.0182931	-0.0116098	0.129669	-0.109585	1.95421	-0.235534	-0.0509536	-0.000452234	0.123745	0.0581513	-0.50546	-0.0975463	0.00547619	-0.449472	0.117849	-0.116034	-0.0873408	0	0.97699	0.022371	0.149569	0.126074	-75.8798	-102.8			8	1.90226	0.179798	-0.121385	0.861131	0.135011	0.367439	0.199259	-61.3358	-66.0863
9	0.0160904	-0.0113653	0.117561	-0.101934	1.94528	-0.225224	-0.0472345	0	0.122529	0.0523038	-0.495011	-0.0882802	0	-0.443575	0.103088	-0.104846	-0.0743068	0	0.974784	0.0245151	0.156573	0.132214	-79.752	-103.505			9	1.77256	0.0937908	-0.0328455	0.832466	0.16288	0.403584	0.247927	-54.5802	-59.3307
10	0.0207959	-0.0142309	0.144362	-0.118122	1.96612	-0.24686	-0.0548755	-0.00250342	0.126283	0.0649105	-0.517813	-0.107629	0.0186561	-0.454304	0.135968	-0.126788	-0.100194	0.00689317	0.979264	0.0201604	0.141987	0.119318	-76.0418	-104.545			10	1.77256	0.0937908	-0.0328455	0.832466	0.16288	0.403584	0.247927	-54.5802	-59.3307
11	0.0160904	-0.0113653	0.117561	-0.101934	1.94528	-0.225224	-0.0472345	0	0.122529	0.0523038	-0.495011	-0.0882802	0	-0.443575	0.103088	-0.104846	-0.0743068	0	0.974784	0.0245151	0.156573	0.132214	-79.752	-103.505			11	1.88849	0.170662	-0.11198	0.858943	0.137139	0.370323	0.204415	-60.7728	-65.5234
12	0.0182931	-0.0116098	0.129669	-0.109585	1.95421	-0.235534	-0.0509536	-0.000452234	0.123745	0.0581513	-0.50546	-0.0975463	0.00547619	-0.449472	0.117849	-0.116034	-0.0873408	0	0.97699	0.022371	0.149569	0.126074	-75.8798	-102.8			12	1.56081	0	0	0.779227	0.21464	0.463293	0.323434	-51.813	-53.3965
13	0.0191721	-0.0117395	0.134925	-0.112848	1.95811	-0.240176	-0.0524948	-0.00117428	0.124229	0.0607229	-0.51002	-0.101468	0.0103862	-0.451917	0.12447	-0.120844	-0.0930127	0	0.977867	0.0215177	0.146689	0.123686	-77.2798	-104.2			13	1.56081	0	0	0.779227	0.21464	0.463293	0.323434	-51.813	-53.3965
14	0.0215748	-0.0154278	0.148461	-0.120426	1.96968	-0.249703	-0.0559064	-0.00308796	0.127166	0.066645	-0.521175	-0.110268	0.0222287	-0.455222	0.140966	-0.129275	-0.103198	0.010434	0.979796	0.0196431	0.140154	0.117399	-76.9778	-105.481			14	1.90226	0.179798	-0.121385	0.861131	0.135011	0.367439	0.199259	-61.3358	-66.0863
15	0.0160904	-0.0113653	0.117561	-0.101934	1.94528	-0.225224	-0.0472345	0	0.122529	0.0523038	-0.495011	-0.0882802	0	-0.443575	0.103088	-0.104846	-0.0743068	0	0.974784	0.0245151	0.156573	0.132214	-79.752	-103.505			15	1.60647	0	0	0.787876	0.206232	0.454128	0.309484	-53.2516	-54.8351
16	0.0191721	-0.0117395	0.134925	-0.112848	1.95811	-0.240176	-0.0524948	-0.00117428	0.124229	0.0607229	-0.51002	-0.101468	0.0103862	-0.451917	0.12447	-0.120844	-0.0930127	0	0.977867	0.0215177	0.146689	0.123686	-77.2798	-104.2			16	1.79663	0.109755	-0.0492801	0.83915	0.156382	0.395451	0.238891	-56.0458	-60.7964
17	0.0182931	-0.0116098	0.129669	-0.109585	1.95421	-0.235534	-0.0509536	-0.000452234	0.123745	0.0581513	-0.50546	-0.0975463	0.00547619	-0.449472	0.117849	-0.116034	-0.0873408	0	0.97699	0.022371	0.149569	0.126074	-75.8798	-102.8			17	1.77256	0.0937908	-0.0328455	0.832466	0.16288	0.403584	0.247927	-54.5802	-59.3307
18	0.0160904	-0.0113653	0.117561	-0.101934	1.94528	-0.225224	-0.0472345	0	0.122529	0.0523038	-0.495011	-0.0882802	0	-0.443575	0.103088	-0.104846	-0.0743068	0	0.974784	0.0245151	0.156573	0.132214	-79.752	-103.505			18	1.68419	0.0276663	0	0.805833	0.188774	0.434481	0.283205	-52.8524	-56.0195
19	0.0173452	-0.0114773	0.123902	-0.105977	1.94991	-0.230392	-0.0491646	0	0.123139	0.0553109	-0.500446	-0.0931699	9.34703e-05	-0.446703	0.110667	-0.110736	-0.081095	0	0.975934	0.0233972	0.152961	0.129033	-77.8488	-103.185			19	1.51071	0	0	0.76881	0.224768	0.474097	0.338745	-50.1532	-51.7367
20	0.0160904	-0.0113653	0.117561	-0.101934	1.94528	-0.225224	-0.0472345	0	0.122529	0.0523038	-0.495011	-0.0882802	0	-0.443575	0.103088	-0.104846	-0.0743068	0	0.974784	0.0245151	0.156573	0.132214	-79.752	-103.505			20	1.51071	0	0	0.76881	0.224768	0.474097	0.338745	-50.1532	-51.7367
21	0.0182931	-0.0116098	0.129669	-0.109585	1.95421	-0.235534	-0.0509536	-0.000452234	0.123745	0.0581513	-0.50546	-0.0975463	0.00547619	-0.449472	0.117849	-0.116034	-0.0873408	0	0.97699	0.022371	0.149569	0.126074	-75.8798	-102.8			21	1.74613	0.0762745	-0.0148071	0.824416	0.170707	0.413167	0.258651	-52.8905	-57.6411
22	0.0182931	-0.0116098	0.129669	-0.109585	1.95421	-0.235534	-0.0509536	-0.000452234	0.123745	0.0581513	-0.50546	-0.0975463	0.00547619	-0.449472	0.117849	-0.116034	-0.0873408	0	0.97699	0.022371	0.149569	0.126074	-75.8798	-102.8			22	1.77256	0.0937908	-0.0328455	0.832466	0.16288	0.403584	0.247927	-54.5802	-59.3307
23	0.0191721	-0.0117395	0.134925	-0.112848	1.95811	-0.240176	-0.0524948	-0.00117428	0.124229	0.0607229	-0.51002	-0.101468	0.0103862	-0.451917	0.12447	-0.120844	-0.0930127	0	0.977867	0.0215177	0.146689	0.123686	-77.2798	-104.2			23	1.79663	0.109755	-0.0492801	0.83915	0.156382	0.395451	0.238891	-56.0458	-60.7964
24	0.0160904	-0.0113653	0.117561	-0.101934	1.94528	-0.225224	-0.0472345	0	0.122529	0.0523038	-0.495011	-0.0882802	0	-0.443575	0.103088	-0.104846	-0.0743068	0	0.974784	0.0245151	0.156573	0.132214	-79.752	-103.505			24	1.71693	0.0554964	0	0.815216	0.179652	0.423853	0.270654	-54.6355	-57.8025
25	0.0173452	-0.0114773	0.123902	-0.105977	1.94991	-0.230392	-0.0491646	0	0.123139	0.0553109	-0.500446	-0.0931699	9.34703e-05	-0.446703	0.110667	-0.110736	-0.081095	0	0.975934	0.0233972	0.152961	0.129033	-77.8488	-103.185			25	1.79663	0.109755	-0.0492801	0.83915	0.156382	0.395451	0.238891	-56.0458	-60.7964
26	0.0160904	-0.0113653	0.117561	-0.101934	1.94528	-0.225224	-0.0472345	0	0.122529	0.0523038	-0.495011	-0.0882802	0	-0.443575	0.103088	-0.104846	-0.0743068	0	0.974784	0.0245151	0.156573	0.132214	-79.752	-103.505			26	1.77256	0.0937908	-0.0328455	0.832466	0.16288	0.403584	0.247927	-54.5802	-59.3307
27	0.0173452	-0.0114773	0.123902	-0.105977	1.94991	-0.230392	-0.0491646	0	0.123139	0.0553109	-0.500446	-0.0931699	9.34703e-05	-0.446703	0.110667	-0.110736	-0.081095	0	0.975934	0.0233972	0.152961	0.129033	-77.8488	-103.185			27	1.79663	0.109755	-0.0492801	0.83915	0.156382	0.395451	0.238891	-56.0458	-60.7964
28	0.0182931	-0.0116098	0.129669	-0.109585	1.95421	-0.235534	-0.0509536	-0.000452234	0.123745	0.0581513	-0.50546	-0.0975463	0.00547619	-0.449472	0.117849	-0.116034	-0.0873408	0	0.97699	0.022371	0.149569	0.126074	-75.8798	-102.8			28	1.60647	0	0	0.787876	0.206232	0.454128	0.309484	-53.2516	-54.8351
29	0.0182931	-0.0116098	0.129669	-0.109585	1.95421	-0.235534	-0.0509536	-0.000452234	0.123745	0.0581513	-0.50546	-0.0975463	0.00547619	-0.449472	0.117849	-0.116034	-0.0873408	0	0.97699	0.022371	0.149569	0.126074	-75.8798	-102.8			29	1.79663	0.109755	-0.0492801	0.83915	0.156382	0.395451	0.238891	-56.0458	-60.7964
30	0.0173452	-0.0114773	0.123902	-0.105977	1.94991	-0.230392	-0.0491646	0	0.123139	0.0553109	-0.500446	-0.0931699	9.34703e-05	-0.446703	0.110667	-0.110736	-0.081095	0	0.975934	0.0233972	0.152961	0.129033	-77.8488	-103.185			30	1.77256	0.0937908	-0.0328455	0.832466	0.16288	0.403584	0.247927	-54.5802	-59.3307
31	0.0191721	-0.0117395	0.134925	-0.112848	1.95811	-0.240176	-0.0524948	-0.00117428	0.124229	0.0607229	-0.51002	-0.101468	0.0103862	-0.451917	0.12447	-0.120844	-0.0930127	0	0.977867	0.0215177	0.146689	0.123686	-77.2798	-104.2			31	1.90226	0.179798	-0.121385	0.861131	0.135011	0.367439	0.199259	-61.3358	-66.0863
32	0.0148182	-0.0112549	0.110665	-0.0974508	1.94024	-0.219527	-0.0452014	0	0.121741	0.0488866	-0.489033	-0.0828977	0	-0.440149	0.0947683	-0.098397	-0.0668628	0	0.973403	0.0258582	0.160805	0.135716	-77.8318	-101.585			32	1.64807	0	0	0.795056	0.199251	0.446376	0.296773	-54.4912	-56.0748
33	0.0148182	-0.0112549	0.110665	-0.0974508	1.94024	-0.219527	-0.0452014	0	0.121741	0.0488866	-0.489033	-0.0828977	0	-0.440149	0.0947683	-0.098397	-0.0668628	0	0.973403	0.0258582	0.160805	0.135716	-77.8318	-101.585			33	1.74613	0.0762745	-0.0148071	0.824416	0.170707	0.413167	0.258651	-52.8905	-57.6411
34	0.0148182	-0.0112549	0.110665	-0.0974508	1.94024	-0.219527	-0.0452014	0	0.121741	0.0488866	-0.489033	-0.0828977	0	-0.440149	0.0947683	-0.098397	-0.0668628	0	0.973403	0.0258582	0.160805	0.135716	-77.8318	-101.585			34	1.77256	0.0937908	-0.0328455	0.832466	0.16288	0.403584	0.247927	-54.5802	-59.3307
35	0.0132981	-0.0111187	0.103022	-0.0925843	1.93466	-0.213304	-0.0428695	0	0.121017	0.0452741	-0.482488	-0.0770093	0	-0.436382	0.0856389	-0.0913012	-0.0586861	0	0.971737	0.0274781	0.165765	0.139996	-75.6444	-99.3972			35	1.68419	0.0276663	0	0.805833	0.188774	0.434481	0.283205	-52.8524	-56.0195
36	0.0182931	-0.0116098	0.129669	-0.109585	1.95421	-0.235534	-0.0509536	-0.000452234	0.123745	0.0581513	-0.50546	-0.0975463	0.00547619	-0.449472	0.117849	-0.116034	-0.0873408	0	0.97699	0.022371	0.149569	0.126074	-75.8798	-102.8			36	1.77256	0.0937908	-0.0328455	0.832466	0.16288	0.403584	0.247927	-54.5802	-59.3307
37	0.0207959	-0.0142309	0.144362	-0.118122	1.96612	-0.24686	-0.0548755	-0.00250342	0.126283	0.0649105	-0.517813	-0.107629	0.0186561	-0.454304	0.135968	-0.126788	-0.100194	0.00689317	0.979264	0.0201604	0.141987	0.119318	-76.0418	-104.545			37	1.77256	0.0937908	-0.0328455	0.832466	0.16288	0.403584	0.247927	-54.5802	-59.3307
38	0.0173452	-0.0114773	0.123902	-0.105977	1.94991	-0.230392	-0.0491646	0	0.123139	0.0553109	-0.500446	-0.0931699	9.34703e-05	-0.446703	0.110667	-0.110736	-0.081095	0	0.975934	0.0233972	0.152961	0.129033	-77.8488	-103.185			38	1.51071	0	0	0.76881	0.224768	0.474097	0.338745	-50.1532	-51.7367
39	0.0182931	-0.0116098	0.129669	-0.109585	1.95421	-0.235534	-0.0509536	-0.000452234	0.123745	0.0581513	-0.50546	-0.0975463	0.00547619	-0.449472	0.117849	-0.116034	-0.0873408	0	0.97699	0.022371	0.149569	0.126074	-75.8798	-102.8			39	1.81857	0.124302	-0.0642547	0.844699	0.150987	0.38857	0.230657	-57.3097	-62.0603
40	0.0199503	-0.0129869	0.139903	-0.115549	1.96225	-0.243683	-0.0537506	-0.00187383	0.125338	0.0629884	-0.514123	-0.104707	0.014726	-0.453254	0.130482	-0.123983	-0.0968118	0.00311341	0.978623	0.0207832	0.144164	0.121423	-74.9466	-103.45			40	1.77256	0.0937908	-0.0328455	0.832466	0.16288	0.403584	0.247927	-54.5802	-59.3307
41	0.0199503	-0.0129869	0.139903	-0.115549	1.96225	-0.243683	-0.0537506	-0.00187383	0.125338	0.0629884	-0.514123	-0.104707	0.014726	-0.453254	0.130482	-0.123983	-0.0968118	0.00311341	0.978623	0.0207832	0.144164	0.121423	-74.9466	-103.45			41	1.68419	0.0276663	0	0.805833	0.188774	0.434481	0.283205	-52.8524	-56.0195
42	0.0116298	-0.0109693	0.094634	-0.0872433	1.92855	-0.206474	-0.0403102	0	0.120221	0.0413095	-0.475306	-0.0705468	0	-0.432248	0.0756193	-0.0835137	-0.0497121	0	0.96973	0.0294293	0.17155	0.144693	-73.1747	-96.9275			42	1.85677	0.149632	-0.0903311	0.853131	0.142789	0.377875	0.216319	-59.3193	-64.0699
43	0.0160904	-0.0113653	0.117561	-0.101934	1.94528	-0.225224	-0.0472345	0	0.122529	0.0523038	-0.495011	-0.0882802	0	-0.443575	0.103088	-0.104846	-0.0743068	0	0.974784	0.0245151	0.156573	0.132214	-79.752	-103.505			43	1.68419	0.0276663	0	0.805833	0.188774	0.434481	0.283205	-52.8524	-56.0195
44	0.0191721	-0.0117395	0.134925	-0.112848	1.95811	-0.240176	-0.0524948	-0.00117428	0.124229	0.0607229	-0.51002	-0.101468	0.0103862	-0.451917	0.12447	-0.120844	-0.0930127	0	0.977867	0.0215177	0.146689	0.123686	-77.2798	-104.2			44	1.56081	0	0	0.779227	0.21464	0.463293	0.323434	-51.813	-53.3965
45	0.0191721	-0.0117395	0.134925	-0.112848	1.95811	-0.240176	-0.0524948	-0.00117428	0.124229	0.0607229	-0.51002	-0.101468	0.0103862	-0.451917	0.12447	-0.120844	-0.0930127	0	0.977867	0.0215177	0.146689	0.123686	-77.2798	-104.2			45	1.77256	0.0937908	-0.0328455	0.832466	0.16288	0.403584	0.247927	-54.5802	-59.3307
46	0.0191721	-0.0117395	0.134925	-0.112848	1.95811	-0.240176	-0.0524948	-0.00117428	0.124229	0.0607229	-0.51002	-0.101468	0.0103862	-0.451917	0.12447	-0.120844	-0.0930127	0	0.977867	0.0215177	0.146689	0.123686	-77.2798	-104.2			46	1.56081	0	0	0.779227	0.21464	0.463293	0.323434	-51.813	-53.3965
47	0.0182931	-0.0116098	0.129669	-0.109585	1.95421	-0.235534	-0.0509536	-0.000452234	0.123745	0.0581513	-0.50546	-0.0975463	0.00547619	-0.449472	0.117849	-0.116034	-0.0873408	0	0.97699	0.022371	0.149569	0.126074	-75.8798	-102.8			47	1.77256	0.0937908	-0.0328455	0.832466	0.16288	0.403584	0.247927	-54.5802	-59.3307
48	0.0148182	-0.0112549	0.110665	-0.0974508	1.94024	-0.219527	-0.0452014	0	0.121741	0.0488866	-0.489033	-0.0828977	0	-0.440149	0.0947683	-0.098397	-0.0668628	0	0.973403	0.0258582	0.160805	0.135716	-77.8318	-101.585			48	1.79663	0.109755	-0.0492801	0.83915	0.156382	0.395451	0.238891	-56.0458	-60.7964
49	0.0160904	-0.0113653	0.117561	-0.101934	1.94528	-0.225224	-0.0472345	0	0.122529	0.0523038	-0.495011	-0.0882802	0	-0.443575	0.103088	-0.104846	-0.0743068	0	0.974784	0.0245151	0.156573	0.132214	-79.752	-103.505			49	1.68419	0.0276663	0	0.805833	0.188774	0.434481	0.283205	-52.8524	-56.0195
50	0.0207959	-0.0142309	0.144362	-0.118122	1.96612	-0.24686	-0.0548755	-0.00250342	0.126283	0.0649105	-0.517813	-0.107629	0.0186561	-0.454304	0.135968	-0.126788	-0.100194	0.00689317	0.979264	0.0201604	0.141987	0.119318	-76.0418	-104.545			50	1.81857	0.124302	-0.0642547	0.844699	0.150987	0.38857	0.230657	-57.3097	-62.0603
51	0.0148182	-0.0112549	0.110665	-0.0974508	1.94024	-0.219527	-0.0452014	0	0.121741	0.0488866	-0.489033	-0.0828977	0	-0.440149	0.0947683	-0.098397	-0.0668628	0	0.973403	0.0258582	0.160805	0.135716	-77.8318	-101.585			51	1.77256	0.0937908	-0.0328455	0.832466	0.16288	0.403584	0.247927	-54.5802	-59.3307
52	0.0173452	-0.0114773	0.123902	-0.105977	1.94991	-0.230392	-0.0491646	0	0.123139	0.0553109	-0.500446	-0.0931699	9.34703e-05	-0.446703	0.110667	-0.110736	-0.081095	0	0.975934	0.0233972	0.152961	0.129033	-77.8488	-103.185			52	1.77256	0.0937908	-0.0328455	0.832466	0.16288	0.403584	0.247927	-54.5802	-59.3307
53	0.0148182	-0.0112549	0.110665	-0.0974508	1.94024	-0.219527	-0.0452014	0	0.121741	0.0488866	-0.489033	-0.0828977	0	-0.440149	0.0947683	-0.098397	-0.0668628	0	0.973403	0.0258582	0.160805	0.135716	-77.8318	-101.585			53	1.77256	0.0937908	-0.0328455	0.832466	0.16288	0.403584	0.247927	-54.5802	-59.3307
54	0.0207959	-0.0142309	0.144362	-0.118122	1.96612	-0.24686	-0.0548755	-0.00250342	0.126283	0.0649105	-0.517813	-0.107629	0.0186561	-0.454304	0.135968	-0.126788	-0.100194	0.00689317	0.979264	0.0201604	0.141987	0.119318	-76.0418	-104.545			54	1.90226	0.179798	-0.121385	0.861131	0.135011	0.367439	0.199259	-61.3358	-66.0863
55	0.0182931	-0.0116098	0.129669	-0.109585	1.95421	-0.235534	-0.0509536	-0.000452234	0.123745	0.0581513	-0.50546	-0.0975463	0.00547619	-0.449472	0.117849	-0.116034	-0.0873408	0	0.97699	0.022371	0.149569	0.126074	-75.8798	-102.8			55	1.90226	0.179798	-0.121385	0.861131	0.135011	0.367439	0.199259	-61.3358	-66.0863
56	0.0182931	-0.0116098	0.129669	-0.109585	1.95421	-0.235534	-0.0509536	-0.000452234	0.123745	0.0581513	-0.50546	-0.0975463	0.00547619	-0.449472	0.117849	-0.116034	-0.0873408	0	0.97699	0.022371	0.149569	0.126074	-75.8798	-102.8			56	1.60647	0	0	0.787876	0.206232	0.454128	0.309484	-53.2516	-54.8351
57	0.0191721	-0.0117395	0.134925	-0.112848	1.95811	-0.240176	-0.0524948	-0.00117428	0.124229	0.0607229	-0.51002	-0.101468	0.0103862	-0.451917	0.12447	-0.120844	-0.0930127	0	0.977867	0.0215177	0.146689	0.123686	-77.2798	-104.2			57	1.77256	0.0937908	-0.0328455	0.832466	0.16288	0.403584	0.247927	-54.5802	-59.3307
58	0.0215748	-0.0154278	0.148461	-0.120426	1.96968	-0.249703	-0.0559064	-0.00308796	0.127166	0.066645	-0.521175	-0.110268	0.0222287	-0.455222	0.140966	-0.129275	-0.103198	0.010434	0.979796	0.0196431	0.140154	0.117399	-76.9778	-105.481			58	1.77256	0.0937908	-0.0328455	0.832466	0.16288	0.403584	0.247927	-54.5802	-59.3307
59	0.0182931	-0.0116098	0.129669	-0.109585	1.95421	-0.235534	-0.0509536	-0.000452234	0.123745	0.0581513	-0.50546	-0.0975463	0.00547619	-0.449472	0.117849	-0.116034	-0.0873408	0	0.97699	0.022371	0.149569	0.126074	-75.8798	-102.8			59	1.87337	0.160636	-0.101659	0.856307	0.139702	0.373767	0.210091	-60.1062	-64.8568
60	0.0199503	-0.0129869	0.139903	-0.115549	1.96225	-0.243683	-0.0537506	-0.00187383	0.125338	0.0629884	-0.514123	-0.104707	0.014726	-0.453254	0.130482	-0.123983	-0.0968118	0.00311341	0.978623	0.0207832	0.144164	0.121423	-74.9466	-103.45			60	1.60647	0	0	0.787876	0.206232	0.454128	0.309484	-53.2516	-54.8351
61	0.0148182	-0.0112549	0.110665	-0.0974508	1.94024	-0.219527	-0.0452014	0	0.121741	0.0488866	-0.489033	-0.0828977	0	-0.440149	0.0947683	-0.098397	-0.0668628	0	0.973403	0.0258582	0.160805	0.135716	-77.8318	-101.585			61	1.77256	0.0937908	-0.0328455	0.832466	0.16288	0.403584	0.247927	-54.5802	-59.3307
62	0.0148182	-0.0112549	0.110665	-0.0974508	1.94024	-0.219527	-0.0452014	0	0.121741	0.0488866	-0.489033	-0.0828977	0	-0.440149	0.0947683	-0.098397	-0.0668628	0	0.973403	0.0258582	0.160805	0.135716	-77.8318	-101.585			62	1.60647	0	0	0.787876	0.206232	0.454128	0.309484	-53.2516	-54.8351
63	0.0173452	-0.0114773	0.123902	-0.105977	1.94991	-0.230392	-0.0491646	0	0.123139	0.0553109	-0.500446	-0.0931699	9.34703e-05	-0.446703	0.110667	-0.110736	-0.081095	0	0.975934	0.0233972	0.152961	0.129033	-77.8488	-103.185			63	1.68419	0.0276663	0	0.805833	0.188774	0.434481	0.283205	-52.8524	-56.0195
64	0.0191721	-0.0117395	0.134925	-0.112848	1.95811	-0.240176	-0.0524948	-0.00117428	0.124229	0.0607229	-0.51002	-0.101468	0.0103862	-0.451917	0.12447	-0.120844	-0.0930127	0	0.977867	0.0215177	0.146689	0.123686	-77.2798	-104.2			64	1.79663	0.109755	-0.0492801	0.83915	0.156382	0.395451	0.238891	-56.0458	-60.7964
65	0.0182931	-0.0116098	0.129669	-0.109585	1.95421	-0.235534	-0.0509536	-0.000452234	0.123745	0.0581513	-0.50546	-0.0975463	0.00547619	-0.449472	0.117849	-0.116034	-0.0873408	0	0.97699	0.022371	0.149569	0.126074	-75.8798	-102.8			65	1.56081	0	0	0.779227	0.21464	0.463293	0.323434	-51.813	-53.3965
66	0.0173452	-0.0114773	0.123902	-0.105977	1.94991	-0.230392	-0.0491646	0	0.123139	0.0553109	-0.500446	-0.0931699	9.34703e-05	-0.446703	0.110667	-0.110736	-0.081095	0	0.975934	0.0233972	0.152961	0.129033	-77.8488	-103.185			66	1.77256	0.0937908	-0.0328455	0.832466	0.16288	0.403584	0.247927	-54.5802	-59.3307
67	0.0173452	-0.0114773	0.123902	-0.105977	1.94991	-0.230392	-0.0491646	0	0.123139	0.0553109	-0.500446	-0.0931699	9.34703e-05	-0.446703	0.110667	-0.110736	-0.081095	0	0.975934	0.0233972	0.152961	0.129033	-77.8488	-103.185			67	1.51071	0	0	0.76881	0.224768	0.474097	0.338745	-50.1532	-51.7367
68	0.0182931	-0.0116098	0.129669	-0.109585	1.95421	-0.235534	-0.0509536	-0.000452234	0.123745	0.0581513	-0.50546	-0.0975463	0.00547619	-0.449472	0.117849	-0.116034	-0.0873408	0	0.97699	0.022371	0.149569	0.126074	-75.8798	-102.8			68	1.81857	0.124302	-0.0642547	0.844699	0.150987	0.38857	0.230657	-57.3097	-62.0603
69	0.0173452	-0.0114773	0.123902	-0.105977	1.94991	-0.230392	-0.0491646	0	0.123139	0.0553109	-0.500446	-0.0931699	9.34703e-05	-0.446703	0.110667	-0.110736	-0.081095	0	0.975934	0.0233972	0.152961	0.129033	-77.8488	-103.185			69	1.68419	0.0276663	0	0.805833	0.188774	0.434481	0.283205	-52.8524	-56.0195
70	0.0173452	-0.0114773	0.123902	-0.105977	1.94991	-0.230392	-0.0491646	0	0.123139	0.0553109	-0.500446	-0.0931699	9.34703e-05	-0.446703	0.110667	-0.110736	-0.081095	0	0.975934	0.0233972	0.152961	0.129033	-77.8488	-103.185			70	1.77256	0.0937908	-0.0328455	0.832466	0.16288	0.403584	0.247927	-54.5802	-59.3307
71	0.0160904	-0.0113653	0.117561	-0.101934	1.94528	-0.225224	-0.0472345	0	0.122529	0.0523038	-0.495011	-0.0882802	0	-0.443575	0.103088	-0.104846	-0.0743068	0	0.974784	0.0245151	0.156573	0.132214	-79.752	-103.505			71	1.60647	0	0	0.787876	0.206232	0.454128	0.309484	-53.2516	-54.8351
72	0.0182931	-0.0116098	0.129669	-0.109585	1.95421	-0.235534	-0.0509536	-0.000452234	0.123745	0.0581513	-0.50546	-0.0975463	0.00547619	-0.449472	0.117849	-0.116034	-0.0873408	0	0.97699	0.022371	0.149569	0.126074	-75.8798	-102.8			72	1.64807	0	0	0.795056	0.199251	0.446376	0.296773	-54.4912	-56.0748
73	0.0182931	-0.0116098	0.129669	-0.109585	1.95421	-0.235534	-0.0509536	-0.000452234	0.123745	0.0581513	-0.50546	-0.0975463	0.00547619	-0.449472	0.117849	-0.116034	-0.0873408	0	0.97699	0.022371	0.149569	0.126074	-75.8798	-102.8			73	1.74613	0.0762745	-0.0148071	0.824416	0.170707	0.413167	0.258651	-52.8905	-57.6411
74	0.0199503	-0.0129869	0.139903	-0.115549	1.96225	-0.243683	-0.0537506	-0.00187383	0.125338	0.0629884	-0.514123	-0.104707	0.014726	-0.453254	0.130482	-0.123983	-0.0968118	0.00311341	0.978623	0.0207832	0.144164	0.121423	-74.9466	-103.45			74	1.77256	0.0937908	-0.0328455	0.832466	0.16288	0.403584	0.247927	-54.5802	-59.3307
75	0.0199503	-0.0129869	0.139903	-0.115549	1.96225	-0.243683	-0.0537506	-0.00187383	0.125338	0.0629884	-0.514123	-0.104707	0.014726	-0.453254	0.130482	-0.123983	-0.0968118	0.00311341	0.978623	0.0207832	0.144164	0.121423	-74.9466	-103.45			75	1.90226	0.179798	-0.121385	0.861131	0.135011	0.367439	0.199259	-61.3358	-66.0863
76	0.0132981	-0.0111187	0.103022	-0.0925843	1.93466	-0.213304	-0.0428695	0	0.121017	0.0452741	-0.482488	-0.0770093	0	-0.436382	0.0856389	-0.0913012	-0.0586861	0	0.971737	0.0274781	0.165765	0.139996	-75.6444	-99.3972			76	1.74613	0.0762745	-0.0148071	0.824416	0.170707	0.413167	0.258651	-52.8905	-57.6411
77	0.0148182	-0.0112549	0.110665	-0.0974508	1.94024	-0.219527	-0.0452014	0	0.121741	0.0488866	-0.489033	-0.0828977	0	-0.440149	0.0947683	-0.098397	-0.0668628	0	0.973403	0.0258582	0.160805	0.135716	-77.8318	-101.585			77	1.68419	0.0276663	0	0.805833	0.188774	0.434481	0.283205	-52.8524	-56.0195
78	0.0148182	-0.0112549	0.110665	-0.0974508	1.94024	-0.219527	-0.0452014	0	0.121741	0.0488866	-0.489033	-0.0828977	0	-0.440149	0.0947683	-0.098397	-0.0668628	0	0.973403	0.0258582	0.160805	0.135716	-77.8318	-101.585			78	1.56081	0	0	0.779227	0.21464	0.463293	0.323434	-51.813	-53.3965
79	0.0173452	-0.0114773	0.123902	-0.105977	1.94991	-0.230392	-0.0491646	0	0.123139	0.0553109	-0.500446	-0.0931699	9.34703e-05	-0.446703	0.110667	-0.110736	-0.081095	0	0.975934	0.0233972	0.152961	0.129033	-77.8488	-103.185			79	1.77256	0.0937908	-0.0328455	0.832466	0.16288	0.403584	0.247927	-54.5802	-59.3307
80	0.0182931	-0.0116098	0.129669	-0.109585	1.95421	-0.235534	-0.0509536	-0.000452234	0.123745	0.0581513	-0.50546	-0.0975463	0.00547619	-0.449472	0.117849	-0.116034	-0.0873408	0	0.97699	0.022371	0.149569	0.126074	-75.8798	-102.8			80	1.79663	0.109755	-0.0492801	0.83915	0.156382	0.395451	0.238891	-56.0458	-60.7964
81	0.0191721	-0.0117395	0.134925	-0.112848	1.95811	-0.240176	-0.0524948	-0.00117428	0.124229	0.0607229	-0.51002	-0.101468	0.0103862	-0.451917	0.12447	-0.120844	-0.0930127	0	0.977867	0.0215177	0.146689	0.123686	-77.2798	-104.2			81	1.90226	0.179798	-0.121385	0.861131	0.135011	0.367439	0.199259	-61.3358	-66.0863
82	0.0182931	-0.0116098	0.129669	-0.109585	1.95421	-0.235534	-0.0509536	-0.000452234	0.123745	0.0581513	-0.50546	-0.0975463	0.00547619	-0.449472	0.117849	-0.116034	-0.0873408	0	0.97699	0.022371	0.149569	0.126074	-75.8798	-102.8			82	1.60647	0	0	0.787876	0.206232	0.454128	0.309484	-53.2516	-54.8351
83	0.0148182	-0.0112549	0.110665	-0.0974508	1.94024	-0.219527	-0.0452014	0	0.121741	0.0488866	-0.489033	-0.0828977	0	-0.440149	0.0947683	-0.098397	-0.0668628	0	0.973403	0.0258582	0.160805	0.135716	-77.8318	-101.585			83	1.68419	0.0276663	0	0.805833	0.188774	0.434481	0.283205	-52.8524	-56.0195
84	0.0148182	-0.0112549	0.110665	-0.0974508	1.94024	-0.219527	-0.0452014	0	0.121741	0.0488866	-0.489033	-0.0828977	0	-0.440149	0.0947683	-0.098397	-0.0668628	0	0.973403	0.0258582	0.160805	0.135716	-77.8318	-101.585			84	1.56081	0	0	0.779227	0.21464	0.463293	0.323434	-51.813	-53.3965
85	0.00567573	-0.0104432	0.0642895	-0.0678486	1.9064	-0.181698	-0.0311136	0	0.117233	0.0268396	-0.449264	-0.047112	0	-0.417271	0.0393084	-0.0552998	-0.0171912	0	0.960895	0.0380188	0.194984	0.162975	-63.9555	-87.7083			85	1.90226	0.179798	-0.121385	0.861131	0.135011	0.367439	0.199259	-61.3358	-66.0863
86	0.0191721	-0.0117395	0.134925	-0.112848	1.95811	-0.240176	-0.0524948	-0.00117428	0.124229	0.0607229	-0.51002	-0.101468	0.0103862	-0.451917	0.12447	-0.120844	-0.0930127	0	0.977867	0.0215177	0.146689	0.123686	-77.2798	-104.2			86	1.64807	0	0	0.795056	0.199251	0.446376	0.296773	-54.4912	-56.0748
87	0.0148182	-0.0112549	0.110665	-0.0974508	1.94024	-0.219527	-0.0452014	0	0.121741	0.0488866	-0.489033	-0.0828977	0	-0.440149	0.0947683	-0.098397	-0.0668628	0	0.973403	0.0258582	0.160805	0.135716	-77.8318	-101.585			87	1.77256	0.0937908	-0.0328455	0.832466	0.16288	0.403584	0.247927	-54.5802	-59.3307
88	0.0182931	-0.0116098	0.129669	-0.109585	1.95421	-0.235534	-0.0509536	-0.000452234	0.123745	0.0581513	-0.50546	-0.0975463	0.00547619	-0.449472	0.117849	-0.116034	-0.0873408	0	0.97699	0.022371	0.149569	0.126074	-75.8798	-102.8			88	1.77256	0.0937908	-0.0328455	0.832466	0.16288	0.403584	0.247927	-54.5802	-59.3307
89	0.0182931	-0.0116098	0.129669	-0.109585	1.95421	-0.235534	-0.0509536	-0.000452234	0.123745	0.0581513	-0.50546	-0.0975463	0.00547619	-0.449472	0.117849	-0.116034	-0.0873408	0	0.97699	0.022371	0.149569	0.126074	-75.8798	-102.8			89	1.90226	0.179798	-0.121385	0.861131	0.135011	0.367439	0.199259	-61.3358	-66.0863
90	0.0207959	-0.0142309	0.144362	-0.118122	1.96612	-0.24686	-0.0548755	-0.00250342	0.126283	0.0649105	-0.517813	-0.107629	0.0186561	-0.454304	0.135968	-0.126788	-0.100194	0.00689317	0.979264	0.0201604	0.141987	0.119318	-76.0418	-104.545			90	1.81857	0.124302	-0.0642547	0.844699	0.150987	0.38857	0.230657	-57.3097	-62.0603
91	0.0182931	-0.0116098	0.129669	-0.109585	1.95421	-0.235534	-0.0509536	-0.000452234	0.123745	0.0581513	-0.50546	-0.0975463	0.00547619	-0.449472	0.117849	-0.116034	-0.0873408	0	0.97699	0.022371	0.149569	0.126074	-75.8798	-102.8			91	1.77256	0.0937908	-0.0328455	0.832466	0.16288	0.403584	0.247927	-54.5802	-59.3307
92	0.0160904	-0.0113653	0.117561	-0.101934	1.94528	-0.225224	-0.0472345	0	0.122529	0.0523038	-0.495011	-0.0882802	0	-0.443575	0.103088	-0.104846	-0.0743068	0	0.974784	0.0245151	0.156573	0.132214	-79.752	-103.505			92	1.79663	0.109755	-0.0492801	0.83915	0.156382	0.395451	0.238891	-56.0458	-60.7964
93	0.0160904	-0.0113653	0.117561	-0.101934	1.94528	-0.225224	-0.0472345	0	0.122529	0.0523038	-0.495011	-0.0882802	0	-0.443575	0.103088	-0.104846	-0.0743068	0	0.974784	0.0245151	0.156573	0.132214	-79.752	-103.505			93	1.77256	0.0937908	-0.0328455	0.832466	0.16288	0.403584	0.247927	-54.5802	-59.3307
94	0.0215748	-0.0154278	0.148461	-0.120426	1.96968	-0.249703	-0.0559064	-0.00308796	0.127166	0.066645	-0.521175	-0.110268	0.0222287	-0.455222	0.140966	-0.129275	-0.103198	0.010434	0.979796	0.0196431	0.140154	0.117399	-76.9778	-105.481			94	1.60647	0	0	0.787876	0.206232	0.454128	0.309484	-53.2516	-54.8351
95	0.0148182	-0.0112549	0.110665	-0.0974508	1.94024	-0.219527	-0.0452014	0	0.121741	0.0488866	-0.489033	-0.0828977	0	-0.440149	0.0947683	-0.098397	-0.0668628	0	0.973403	0.0258582	0.160805	0.135716	-77.8318	-101.585			95	1.77256	0.0937908	-0.0328455	0.832466	0.16288	0.403584	0.247927	-54.5802	-59.3307
96	0.0173452	-0.0114773	0.123902	-0.105977	1.94991	-0.230392	-0.0491646	0	0.123139	0.0553109	-0.500446	-0.0931699	9.34703e-05	-0.446703	0.110667	-0.110736	-0.081095	0	0.975934	0.0233972	0.152961	0.129033	-77.8488	-103.185			96	1.79663	0.109755	-0.0492801	0.83915	0.156382	0.395451	0.238891	-56.0458	-60.7964
97	0.0160904	-0.0113653	0.117561	-0.101934	1.94528	-0.225224	-0.0472345	0	0.122529	0.0523038	-0.495011	-0.0882802	0	-0.443575	0.103088	-0.104846	-0.0743068	0	0.974784	0.0245151	0.156573	0.132214	-79.752	-103.505			97	1.77256	0.0937908	-0.0328455	0.832466	0.16288	0.403584	0.247927	-54.5802	-59.3307
98	0.0160904	-0.0113653	0.117561	-0.101934	1.94528	-0.225224	-0.0472345	0	0.122529	0.0523038	-0.495011	-0.0882802	0	-0.443575	0.103088	-0.104846	-0.0743068	0	0.974784	0.0245151	0.156573	0.132214	-79.752	-103.505			98	1.74613	0.0762745	-0.0148071	0.824416	0.170707	0.413167	0.258651	-52.8905	-57.6411
99	0.0148182	-0.0112549	0.110665	-0.0974508	1.94024	-0.219527	-0.0452014	0	0.121741	0.0488866	-0.489033	-0.0828977	0	-0.440149	0.0947683	-0.098397	-0.0668628	0	0.973403	0.0258582	0.160805	0.135716	-77.8318	-101.585			99	1.77256	0.0937908	-0.0328455	0.832466	0.16288	0.403584	0.247927	-54.5802	-59.3307
100	0.0199503	-0.0129869	0.139903	-0.115549	1.96225	-0.243683	-0.0537506	-0.00187383	0.125338	0.0629884	-0.514123	-0.104707	0.014726	-0.453254	0.130482	-0.123983	-0.0968118	0.00311341	0.978623	0.0207832	0.144164	0.121423	-74.9466	-103.45			100	1.79663	0.109755	-0.0492801	0.83915	0.156382	0.395451	0.238891	-56.0458	-60.7964
ABS Avg	Betaine	Formamide	2'F-rATP	2'F-rATP/2'F-rCTP	dNTPs	Betaine_sq	MnCl2_sq	Formamide_sq	Betaine_NTP.dNTPs	Betaine_NTP.2'F-rUTP	MnCl2_NTP.2'F-Ratp	MnCl2_NTP.2'F-rATP/2'F-rCTP	MnCl2_NTP.2'F-rATP/2'F-rUTP	MnCl2_NTP.dNTPs	MnCl2_NTP.2'F-rUTP	Formamide_NTP.2'F-rATP	Formamide_NTP.2'F-rATP/2'F-rUTP	Formamide_NTP.dNTPs	R^2								Avg	NTP.dNTPs	Betaine_NTP.dNTPs	MnCl2_NTP.dNTPs	R^2
STD	0.0175671	0.0119129	0.125919	0.107059	1.95162	0.232203	0.0497131	0.00067308	0.123515	0.0562755	0.502168	0.094455	0.00575938	0.447248	0.113352	0.112094	0.0828253	0.00108002	0.976152								STD	1.73718	0.0778658	0.0343399	0.822463
Sel_frequency	0.00240668	0.00105851	0.0132174	0.00822532	0.00996449	0.0108522	0.00388834	0.000898858	0.00161642	0.00631192	0.0113242	0.00988951	0.00673967	0.00597156	0.0160888	0.011625	0.0135649	0.00262366	0.00257947								Sel_frequency	0.104174	0.0556623	0.0361873	0.0259886
	1	1	1	1	1	1	1	0.54	1	1	1	1	0.67	1	1	1	1	0.18										1	0.77	0.67
Avg	0.0175671	-0.0119129	0.125919	-0.107059	1.95162	-0.232203	-0.0497131	-0.00067308	0.123515	0.0562755	-0.502168	-0.094455	0.00575938	-0.447248	0.113352	-0.112094	-0.0828253	0.00108002									Avg	1.73718	0.0778658	-0.0343399
		Betaine	MnCl2	Formamide	2'F-rATP	2'F-rATP/2'F-rCTP	2'F-rATP/2'F-rUTP	dNTPs	2'F-rUTP																				Betaine	MnCl2	Formamide	2'F-rATP	2'F-rATP/2'F-rCTP	2'F-rATP/2'F-rUTP	dNTPs	2'F-rUTP
ABS Avg	Betaine	0.232203	0	0	0	0	0	0.123515	0.0562755																		ABS Avg	Betaine	0	0	0	0	0	0	0.0778658	0
	MnCl2	0	0.0497131	0	0.502168	0.094455	0.00859609	0.447248	0.113352																			MnCl2	0	0	0	0	0	0	0.0343399	0
	Formamide	0	0	0.00124644	0.112094	0	0.0828253	0.00600014	0																			Formamide	0	0	0	0	0	0	0	0
	2'F-rATP	0	0.502168	0.112094	0	0	0	0	0																			2'F-rATP	0	0	0	0	0	0	0	0
	2'F-rATP/2'F-rCTP	0	0.094455	0	0	0	0	0	0																			2'F-rATP/2'F-rCTP	0	0	0	0	0	0	0	0
	2'F-rATP/2'F-rUTP	0	0.00859609	0.0828253	0	0	0	0	0																			2'F-rATP/2'F-rUTP	0	0	0	0	0	0	0	0
	dNTPs	0.123515	0.447248	0.00600014	0	0	0	0	0																			dNTPs	0.0778658	0.0343399	0	0	0	0	0	0
	2'F-rUTP	0.0562755	0.113352	0	0	0	0	0	0																			2'F-rUTP	0	0	0	0	0	0	0	0
Avg		Betaine	MnCl2	Formamide	2'F-rATP	2'F-rATP/2'F-rCTP	2'F-rATP/2'F-rUTP	dNTPs	2'F-rUTP																		Avg		Betaine	MnCl2	Formamide	2'F-rATP	2'F-rATP/2'F-rCTP	2'F-rATP/2'F-rUTP	dNTPs	2'F-rUTP
	Betaine	-0.232203	0	0	0	0	0	0.123515	0.0562755																			Betaine	0	0	0	0	0	0	0.0778658	0
	MnCl2	0	-0.0497131	0	-0.502168	-0.094455	0.00575938	-0.447248	0.113352																			MnCl2	0	0	0	0	0	0	-0.0343399	0
	Formamide	0	0	-0.00067308	-0.112094	0	-0.0828253	0.00108002	0																			Formamide	0	0	0	0	0	0	0	0
	2'F-rATP	0	-0.502168	-0.112094	0	0	0	0	0																			2'F-rATP	0	0	0	0	0	0	0	0
	2'F-rATP/2'F-rCTP	0	-0.094455	0	0	0	0	0	0																			2'F-rATP/2'F-rCTP	0	0	0	0	0	0	0	0
	2'F-rATP/2'F-rUTP	0	0.00575938	-0.0828253	0	0	0	0	0																			2'F-rATP/2'F-rUTP	0	0	0	0	0	0	0	0
	dNTPs	0.123515	-0.447248	0.00108002	0	0	0	0	0																			dNTPs	0.0778658	-0.0343399	0	0	0	0	0	0
	2'F-rUTP	0.0562755	0.113352	0	0	0	0	0	0																			2'F-rUTP	0	0	0	0	0	0	0	0

## Sheet: D4_Lasso_metrics
D4_lasso_innest30G	Betaine	MgCl2	MnCl2	PEG1000	NTP_Conc	r_squared	mse	rmse	mae	BIC	AIC		D4_lasso_innest30Q	Betaine	MgCl2	MnCl2	PEG1000	NTP_Conc	r_squared	mse	rmse	mae	BIC	AIC
1	-0.092316	-0.191059	0	-0.284502	0.283448	0.332442	0.639743	0.799839	0.63693	1.99169	-2.72053		3	-0.0468489	-0.178663	0	-0.177238	0.213271	0.249676	0.71906	0.847974	0.560318	4.79678	0.0845608
2	-0.0847698	-0.182914	0	-0.277184	0.275097	0.327376	0.644598	0.802869	0.638424	2.17313	-2.53908		4	0	-0.080226	0	-0.0914598	0.119923	0.147405	0.81707	0.903919	0.57211	4.68543	1.15127
3	-0.092316	-0.191059	0	-0.284502	0.283448	0.332442	0.639743	0.799839	0.63693	1.99169	-2.72053		6	-0.0353997	-0.166305	0	-0.166135	0.200601	0.238014	0.730236	0.854539	0.560986	5.16692	0.454709
4	-0.105457	-0.205243	0	-0.297245	0.29799	0.34014	0.632366	0.795214	0.636074	1.71333	-2.99889		7	-0.0667862	-0.200183	0	-0.196572	0.235335	0.267396	0.702079	0.837901	0.559153	4.22318	-0.489032
5	-0.0574231	-0.153397	0	-0.250663	0.244833	0.305071	0.665974	0.816072	0.645517	2.95609	-1.75612		15	-0.0848837	-0.219754	0.0170176	-0.211416	0.254092	0.283033	0.687093	0.828911	0.563123	6.88343	0.993161
6	-0.116366	-0.217018	0	-0.307825	0.310063	0.345446	0.627281	0.792011	0.635363	1.51957	-3.19264		16	-0.00904377	-0.137857	0	-0.140575	0.171434	0.207048	0.759912	0.871729	0.562525	6.12295	1.41074
7	-0.0574231	-0.153397	0	-0.250663	0.244833	0.305071	0.665974	0.816072	0.645517	2.95609	-1.75612		18	-0.0572809	-0.189923	0	-0.187354	0.224816	0.259358	0.709782	0.842486	0.559708	4.48507	-0.22714
8	-0.0847698	-0.182914	0	-0.277184	0.275097	0.327376	0.644598	0.802869	0.638424	2.17313	-2.53908		23	-0.0848837	-0.219754	0.0170176	-0.211416	0.254092	0.283033	0.687093	0.828911	0.563123	6.88343	0.993161
9	-0.0991917	-0.198481	0	-0.29117	0.291057	0.336648	0.635712	0.797316	0.636482	1.84	-2.87222		34	-0.0353997	-0.166305	0	-0.166135	0.200601	0.238014	0.730236	0.854539	0.560986	5.16692	0.454709
10	-0.046475	-0.14158	0	-0.240046	0.232717	0.294407	0.676193	0.822309	0.648357	3.32157	-1.39065		37	-0.0468489	-0.178663	0	-0.177238	0.213271	0.249676	0.71906	0.847974	0.560318	4.79678	0.0845608
11	-0.092316	-0.191059	0	-0.284502	0.283448	0.332442	0.639743	0.799839	0.63693	1.99169	-2.72053		53	-0.0468489	-0.178663	0	-0.177238	0.213271	0.249676	0.71906	0.847974	0.560318	4.79678	0.0845608
12	-0.125424	-0.226795	0	-0.316609	0.320086	0.349103	0.623777	0.789795	0.634772	1.3851	-3.32711		57	-0.100085	-0.236198	0.0330956	-0.223601	0.269714	0.294167	0.676424	0.82245	0.570214	6.50781	0.617539
13	-0.0847698	-0.182914	0	-0.277184	0.275097	0.327376	0.644598	0.802869	0.638424	2.17313	-2.53908		59	-0.100085	-0.236198	0.0330956	-0.223601	0.269714	0.294167	0.676424	0.82245	0.570214	6.50781	0.617539
15	-0.0574231	-0.153397	0	-0.250663	0.244833	0.305071	0.665974	0.816072	0.645517	2.95609	-1.75612		60	-0.0228343	-0.152742	0	-0.153949	0.186695	0.223968	0.743698	0.862379	0.56172	5.60532	0.893106
16	-0.0847698	-0.182914	0	-0.277184	0.275097	0.327376	0.644598	0.802869	0.638424	2.17313	-2.53908		62	-0.0468489	-0.178663	0	-0.177238	0.213271	0.249676	0.71906	0.847974	0.560318	4.79678	0.0845608
17	-0.0847698	-0.182914	0	-0.277184	0.275097	0.327376	0.644598	0.802869	0.638424	2.17313	-2.53908		68	-0.0572809	-0.189923	0	-0.187354	0.224816	0.259358	0.709782	0.842486	0.559708	4.48507	-0.22714
18	-0.092316	-0.191059	0	-0.284502	0.283448	0.332442	0.639743	0.799839	0.63693	1.99169	-2.72053		72	-0.0228343	-0.152742	0	-0.153949	0.186695	0.223968	0.743698	0.862379	0.56172	5.60532	0.893106
20	-0.076488	-0.173975	0	-0.269152	0.265931	0.321274	0.650446	0.806502	0.640572	2.38988	-2.32234		75	-0.0761544	-0.210311	0.00778468	-0.204419	0.24512	0.275705	0.694116	0.833136	0.559364	7.12747	1.2372
21	-0.105457	-0.205243	0	-0.297245	0.29799	0.34014	0.632366	0.795214	0.636074	1.71333	-2.99889		79	-0.0468489	-0.178663	0	-0.177238	0.213271	0.249676	0.71906	0.847974	0.560318	4.79678	0.0845608
22	-0.092316	-0.191059	0	-0.284502	0.283448	0.332442	0.639743	0.799839	0.63693	1.99169	-2.72053		83	-0.0468489	-0.178663	0	-0.177238	0.213271	0.249676	0.71906	0.847974	0.560318	4.79678	0.0845608
23	-0.111165	-0.211404	0	-0.302781	0.304307	0.343039	0.629588	0.793466	0.635702	1.60766	-3.10456		88	-0.0572809	-0.189923	0	-0.187354	0.224816	0.259358	0.709782	0.842486	0.559708	4.48507	-0.22714
24	-0.046475	-0.14158	0	-0.240046	0.232717	0.294407	0.676193	0.822309	0.648357	3.32157	-1.39065		89	-0.0667862	-0.200183	0	-0.196572	0.235335	0.267396	0.702079	0.837901	0.559153	4.22318	-0.489032
25	-0.0991917	-0.198481	0	-0.29117	0.291057	0.336648	0.635712	0.797316	0.636482	1.84	-2.87222			NA	NA	NA	NA	NA	NA	NA	NA	NA	NA	NA
26	-0.105457	-0.205243	0	-0.297245	0.29799	0.34014	0.632366	0.795214	0.636074	1.71333	-2.99889			NA	NA	NA	NA	NA	NA	NA	NA	NA	NA	NA
27	-0.092316	-0.191059	0	-0.284502	0.283448	0.332442	0.639743	0.799839	0.63693	1.99169	-2.72053			NA	NA	NA	NA	NA	NA	NA	NA	NA	NA	NA
28	-0.076488	-0.173975	0	-0.269152	0.265931	0.321274	0.650446	0.806502	0.640572	2.38988	-2.32234			NA	NA	NA	NA	NA	NA	NA	NA	NA	NA	NA
29	-0.076488	-0.173975	0	-0.269152	0.265931	0.321274	0.650446	0.806502	0.640572	2.38988	-2.32234			NA	NA	NA	NA	NA	NA	NA	NA	NA	NA	NA
30	-0.0991917	-0.198481	0	-0.29117	0.291057	0.336648	0.635712	0.797316	0.636482	1.84	-2.87222			NA	NA	NA	NA	NA	NA	NA	NA	NA	NA	NA
31	-0.0847698	-0.182914	0	-0.277184	0.275097	0.327376	0.644598	0.802869	0.638424	2.17313	-2.53908			NA	NA	NA	NA	NA	NA	NA	NA	NA	NA	NA
32	-0.132943	-0.234911	0	-0.323901	0.328408	0.351623	0.621361	0.788265	0.634282	1.29198	-3.42023			NA	NA	NA	NA	NA	NA	NA	NA	NA	NA	NA
33	-0.076488	-0.173975	0	-0.269152	0.265931	0.321274	0.650446	0.806502	0.640572	2.38988	-2.32234			NA	NA	NA	NA	NA	NA	NA	NA	NA	NA	NA
34	-0.046475	-0.14158	0	-0.240046	0.232717	0.294407	0.676193	0.822309	0.648357	3.32157	-1.39065			NA	NA	NA	NA	NA	NA	NA	NA	NA	NA	NA
35	-0.046475	-0.14158	0	-0.240046	0.232717	0.294407	0.676193	0.822309	0.648357	3.32157	-1.39065			NA	NA	NA	NA	NA	NA	NA	NA	NA	NA	NA
36	-0.105457	-0.205243	0	-0.297245	0.29799	0.34014	0.632366	0.795214	0.636074	1.71333	-2.99889			NA	NA	NA	NA	NA	NA	NA	NA	NA	NA	NA
37	-0.046475	-0.14158	0	-0.240046	0.232717	0.294407	0.676193	0.822309	0.648357	3.32157	-1.39065			NA	NA	NA	NA	NA	NA	NA	NA	NA	NA	NA
38	-0.0574231	-0.153397	0	-0.250663	0.244833	0.305071	0.665974	0.816072	0.645517	2.95609	-1.75612			NA	NA	NA	NA	NA	NA	NA	NA	NA	NA	NA
39	-0.125424	-0.226795	0	-0.316609	0.320086	0.349103	0.623777	0.789795	0.634772	1.3851	-3.32711			NA	NA	NA	NA	NA	NA	NA	NA	NA	NA	NA
40	-0.0574231	-0.153397	0	-0.250663	0.244833	0.305071	0.665974	0.816072	0.645517	2.95609	-1.75612			NA	NA	NA	NA	NA	NA	NA	NA	NA	NA	NA
41	-0.076488	-0.173975	0	-0.269152	0.265931	0.321274	0.650446	0.806502	0.640572	2.38988	-2.32234			NA	NA	NA	NA	NA	NA	NA	NA	NA	NA	NA
42	-0.092316	-0.191059	0	-0.284502	0.283448	0.332442	0.639743	0.799839	0.63693	1.99169	-2.72053			NA	NA	NA	NA	NA	NA	NA	NA	NA	NA	NA
43	-0.0574231	-0.153397	0	-0.250663	0.244833	0.305071	0.665974	0.816072	0.645517	2.95609	-1.75612			NA	NA	NA	NA	NA	NA	NA	NA	NA	NA	NA
44	-0.0574231	-0.153397	0	-0.250663	0.244833	0.305071	0.665974	0.816072	0.645517	2.95609	-1.75612			NA	NA	NA	NA	NA	NA	NA	NA	NA	NA	NA
45	-0.0673987	-0.164164	0	-0.260338	0.255873	0.313924	0.657489	0.810857	0.64293	2.64838	-2.06384			NA	NA	NA	NA	NA	NA	NA	NA	NA	NA	NA
46	-0.076488	-0.173975	0	-0.269152	0.265931	0.321274	0.650446	0.806502	0.640572	2.38988	-2.32234			NA	NA	NA	NA	NA	NA	NA	NA	NA	NA	NA
47	-0.0673987	-0.164164	0	-0.260338	0.255873	0.313924	0.657489	0.810857	0.64293	2.64838	-2.06384			NA	NA	NA	NA	NA	NA	NA	NA	NA	NA	NA
48	-0.0574231	-0.153397	0	-0.250663	0.244833	0.305071	0.665974	0.816072	0.645517	2.95609	-1.75612			NA	NA	NA	NA	NA	NA	NA	NA	NA	NA	NA
49	-0.121105	-0.222134	0	-0.312421	0.315308	0.347444	0.625366	0.790801	0.635054	1.44619	-3.26602			NA	NA	NA	NA	NA	NA	NA	NA	NA	NA	NA
50	-0.092316	-0.191059	0	-0.284502	0.283448	0.332442	0.639743	0.799839	0.63693	1.99169	-2.72053			NA	NA	NA	NA	NA	NA	NA	NA	NA	NA	NA
51	-0.0574231	-0.153397	0	-0.250663	0.244833	0.305071	0.665974	0.816072	0.645517	2.95609	-1.75612			NA	NA	NA	NA	NA	NA	NA	NA	NA	NA	NA
52	-0.0344594	-0.12861	0	-0.228394	0.21942	0.281563	0.688502	0.82976	0.651474	3.75452	-0.957691			NA	NA	NA	NA	NA	NA	NA	NA	NA	NA	NA
53	-0.0847698	-0.182914	0	-0.277184	0.275097	0.327376	0.644598	0.802869	0.638424	2.17313	-2.53908			NA	NA	NA	NA	NA	NA	NA	NA	NA	NA	NA
54	-0.0847698	-0.182914	0	-0.277184	0.275097	0.327376	0.644598	0.802869	0.638424	2.17313	-2.53908			NA	NA	NA	NA	NA	NA	NA	NA	NA	NA	NA
55	-0.0847698	-0.182914	0	-0.277184	0.275097	0.327376	0.644598	0.802869	0.638424	2.17313	-2.53908			NA	NA	NA	NA	NA	NA	NA	NA	NA	NA	NA
56	-0.0574231	-0.153397	0	-0.250663	0.244833	0.305071	0.665974	0.816072	0.645517	2.95609	-1.75612			NA	NA	NA	NA	NA	NA	NA	NA	NA	NA	NA
57	-0.0991917	-0.198481	0	-0.29117	0.291057	0.336648	0.635712	0.797316	0.636482	1.84	-2.87222			NA	NA	NA	NA	NA	NA	NA	NA	NA	NA	NA
58	-0.092316	-0.191059	0	-0.284502	0.283448	0.332442	0.639743	0.799839	0.63693	1.99169	-2.72053			NA	NA	NA	NA	NA	NA	NA	NA	NA	NA	NA
59	-0.0991917	-0.198481	0	-0.29117	0.291057	0.336648	0.635712	0.797316	0.636482	1.84	-2.87222			NA	NA	NA	NA	NA	NA	NA	NA	NA	NA	NA
60	-0.0847698	-0.182914	0	-0.277184	0.275097	0.327376	0.644598	0.802869	0.638424	2.17313	-2.53908			NA	NA	NA	NA	NA	NA	NA	NA	NA	NA	NA
61	-0.0212724	-0.114377	0	-0.215605	0.204827	0.266092	0.703328	0.838647	0.654895	4.26586	-0.446356			NA	NA	NA	NA	NA	NA	NA	NA	NA	NA	NA
62	-0.0574231	-0.153397	0	-0.250663	0.244833	0.305071	0.665974	0.816072	0.645517	2.95609	-1.75612			NA	NA	NA	NA	NA	NA	NA	NA	NA	NA	NA
63	-0.092316	-0.191059	0	-0.284502	0.283448	0.332442	0.639743	0.799839	0.63693	1.99169	-2.72053			NA	NA	NA	NA	NA	NA	NA	NA	NA	NA	NA
64	-0.046475	-0.14158	0	-0.240046	0.232717	0.294407	0.676193	0.822309	0.648357	3.32157	-1.39065			NA	NA	NA	NA	NA	NA	NA	NA	NA	NA	NA
65	-0.046475	-0.14158	0	-0.240046	0.232717	0.294407	0.676193	0.822309	0.648357	3.32157	-1.39065			NA	NA	NA	NA	NA	NA	NA	NA	NA	NA	NA
67	-0.092316	-0.191059	0	-0.284502	0.283448	0.332442	0.639743	0.799839	0.63693	1.99169	-2.72053			NA	NA	NA	NA	NA	NA	NA	NA	NA	NA	NA
68	-0.0344594	-0.12861	0	-0.228394	0.21942	0.281563	0.688502	0.82976	0.651474	3.75452	-0.957691			NA	NA	NA	NA	NA	NA	NA	NA	NA	NA	NA
69	-0.0673987	-0.164164	0	-0.260338	0.255873	0.313924	0.657489	0.810857	0.64293	2.64838	-2.06384			NA	NA	NA	NA	NA	NA	NA	NA	NA	NA	NA
70	-0.046475	-0.14158	0	-0.240046	0.232717	0.294407	0.676193	0.822309	0.648357	3.32157	-1.39065			NA	NA	NA	NA	NA	NA	NA	NA	NA	NA	NA
71	-0.092316	-0.191059	0	-0.284502	0.283448	0.332442	0.639743	0.799839	0.63693	1.99169	-2.72053			NA	NA	NA	NA	NA	NA	NA	NA	NA	NA	NA
72	-0.111165	-0.211404	0	-0.302781	0.304307	0.343039	0.629588	0.793466	0.635702	1.60766	-3.10456			NA	NA	NA	NA	NA	NA	NA	NA	NA	NA	NA
73	-0.0847698	-0.182914	0	-0.277184	0.275097	0.327376	0.644598	0.802869	0.638424	2.17313	-2.53908			NA	NA	NA	NA	NA	NA	NA	NA	NA	NA	NA
74	-0.116366	-0.217018	0	-0.307825	0.310063	0.345446	0.627281	0.792011	0.635363	1.51957	-3.19264			NA	NA	NA	NA	NA	NA	NA	NA	NA	NA	NA
75	-0.0673987	-0.164164	0	-0.260338	0.255873	0.313924	0.657489	0.810857	0.64293	2.64838	-2.06384			NA	NA	NA	NA	NA	NA	NA	NA	NA	NA	NA
76	-0.076488	-0.173975	0	-0.269152	0.265931	0.321274	0.650446	0.806502	0.640572	2.38988	-2.32234			NA	NA	NA	NA	NA	NA	NA	NA	NA	NA	NA
77	-0.046475	-0.14158	0	-0.240046	0.232717	0.294407	0.676193	0.822309	0.648357	3.32157	-1.39065			NA	NA	NA	NA	NA	NA	NA	NA	NA	NA	NA
78	-0.0673987	-0.164164	0	-0.260338	0.255873	0.313924	0.657489	0.810857	0.64293	2.64838	-2.06384			NA	NA	NA	NA	NA	NA	NA	NA	NA	NA	NA
79	-0.092316	-0.191059	0	-0.284502	0.283448	0.332442	0.639743	0.799839	0.63693	1.99169	-2.72053			NA	NA	NA	NA	NA	NA	NA	NA	NA	NA	NA
80	-0.105457	-0.205243	0	-0.297245	0.29799	0.34014	0.632366	0.795214	0.636074	1.71333	-2.99889			NA	NA	NA	NA	NA	NA	NA	NA	NA	NA	NA
81	-0.0673987	-0.164164	0	-0.260338	0.255873	0.313924	0.657489	0.810857	0.64293	2.64838	-2.06384			NA	NA	NA	NA	NA	NA	NA	NA	NA	NA	NA
82	-0.0212724	-0.114377	0	-0.215605	0.204827	0.266092	0.703328	0.838647	0.654895	4.26586	-0.446356			NA	NA	NA	NA	NA	NA	NA	NA	NA	NA	NA
83	-0.0847698	-0.182914	0	-0.277184	0.275097	0.327376	0.644598	0.802869	0.638424	2.17313	-2.53908			NA	NA	NA	NA	NA	NA	NA	NA	NA	NA	NA
84	-0.105457	-0.205243	0	-0.297245	0.29799	0.34014	0.632366	0.795214	0.636074	1.71333	-2.99889			NA	NA	NA	NA	NA	NA	NA	NA	NA	NA	NA
85	-0.046475	-0.14158	0	-0.240046	0.232717	0.294407	0.676193	0.822309	0.648357	3.32157	-1.39065			NA	NA	NA	NA	NA	NA	NA	NA	NA	NA	NA
86	-0.0673987	-0.164164	0	-0.260338	0.255873	0.313924	0.657489	0.810857	0.64293	2.64838	-2.06384			NA	NA	NA	NA	NA	NA	NA	NA	NA	NA	NA
87	-0.076488	-0.173975	0	-0.269152	0.265931	0.321274	0.650446	0.806502	0.640572	2.38988	-2.32234			NA	NA	NA	NA	NA	NA	NA	NA	NA	NA	NA
88	-0.105457	-0.205243	0	-0.297245	0.29799	0.34014	0.632366	0.795214	0.636074	1.71333	-2.99889			NA	NA	NA	NA	NA	NA	NA	NA	NA	NA	NA
89	-0.0344594	-0.12861	0	-0.228394	0.21942	0.281563	0.688502	0.82976	0.651474	3.75452	-0.957691			NA	NA	NA	NA	NA	NA	NA	NA	NA	NA	NA
90	-0.0847698	-0.182914	0	-0.277184	0.275097	0.327376	0.644598	0.802869	0.638424	2.17313	-2.53908			NA	NA	NA	NA	NA	NA	NA	NA	NA	NA	NA
91	-0.111165	-0.211404	0	-0.302781	0.304307	0.343039	0.629588	0.793466	0.635702	1.60766	-3.10456			NA	NA	NA	NA	NA	NA	NA	NA	NA	NA	NA
92	-0.0574231	-0.153397	0	-0.250663	0.244833	0.305071	0.665974	0.816072	0.645517	2.95609	-1.75612			NA	NA	NA	NA	NA	NA	NA	NA	NA	NA	NA
93	-0.092316	-0.191059	0	-0.284502	0.283448	0.332442	0.639743	0.799839	0.63693	1.99169	-2.72053			NA	NA	NA	NA	NA	NA	NA	NA	NA	NA	NA
94	-0.105457	-0.205243	0	-0.297245	0.29799	0.34014	0.632366	0.795214	0.636074	1.71333	-2.99889			NA	NA	NA	NA	NA	NA	NA	NA	NA	NA	NA
95	-0.0673987	-0.164164	0	-0.260338	0.255873	0.313924	0.657489	0.810857	0.64293	2.64838	-2.06384			NA	NA	NA	NA	NA	NA	NA	NA	NA	NA	NA
96	0	-0.060405	0	-0.168839	0.154399	0.207504	0.759476	0.871479	0.683228	2.93111	-0.603052			NA	NA	NA	NA	NA	NA	NA	NA	NA	NA	NA
97	-0.076488	-0.173975	0	-0.269152	0.265931	0.321274	0.650446	0.806502	0.640572	2.38988	-2.32234			NA	NA	NA	NA	NA	NA	NA	NA	NA	NA	NA
98	-0.076488	-0.173975	0	-0.269152	0.265931	0.321274	0.650446	0.806502	0.640572	2.38988	-2.32234			NA	NA	NA	NA	NA	NA	NA	NA	NA	NA	NA
99	-0.092316	-0.191059	0	-0.284502	0.283448	0.332442	0.639743	0.799839	0.63693	1.99169	-2.72053			NA	NA	NA	NA	NA	NA	NA	NA	NA	NA	NA
100	-0.111165	-0.211404	0	-0.302781	0.304307	0.343039	0.629588	0.793466	0.635702	1.60766	-3.10456			NA	NA	NA	NA	NA	NA	NA	NA	NA	NA	NA
	NA	NA	NA	NA	NA	NA	NA	NA	NA	NA	NA			NA	NA	NA	NA	NA	NA	NA	NA	NA	NA	NA
	NA	NA	NA	NA	NA	NA	NA	NA	NA	NA	NA			NA	NA	NA	NA	NA	NA	NA	NA	NA	NA	NA
	NA	NA	NA	NA	NA	NA	NA	NA	NA	NA	NA			NA	NA	NA	NA	NA	NA	NA	NA	NA	NA	NA

## Sheet: D1_enrichment_match
Mutations_sel2	Seq	Count_R0_sel2	Freq_R0_sel2	Count_R1_sel2	Freq_R1_sel2	Enrichment_sel2	EC_sel2	p-val_sel2	Fitness_sel2	Mutations_sel5	Count_R0_sel5	Freq_R0_sel5	Count_R1_sel5	Freq_R1_sel5	Enrichment_sel5	EC_sel5	p-val_sel5	Fitness_sel5	Mutations_sel7	Count_R0_sel7	Freq_R0_sel7	Count_R1_sel7	Freq_R1_sel7	Enrichment_sel7	EC_sel7	p-val_sel7	Fitness_sel7	Mutations_sel8	Count_R0_sel8	Freq_R0_sel8	Count_R1_sel8	Freq_R1_sel8	Enrichment_sel8	EC_sel8	p-val_sel8	Fitness_sel8	Mutations_sel11	Count_R0_sel11	Freq_R0_sel11	Count_R1_sel11	Freq_R1_sel11	Enrichment_sel11	EC_sel11	p-val_sel11	Fitness_sel11
L-403-F;	FD	115	0.000545528	3325	0.0606829	4.71166	103.436	0	1.15556	L-403-F;	115	0.000545528	1679	0.0570119	4.64926	50.6503	0	1.18191	L-403-F;	115	0.000545528	4749	0.169094	5.73646	409.909	0	2.53031	L-403-F;	115	0.000545528	2260	0.0530604	4.57743	62.3614	0	0.833314	L-403-F;	115	0.000545528	3624	0.0563083	4.63684	104.248	0	1.21619
L-403-M;	MD	168	0.000796945	2253	0.0411184	3.94343	48.8091	0	0.387316	L-403-M;	168	0.000796945	1103	0.0374533	3.85006	23.2951	0	0.382713	L-403-M;	168	0.000796945	1047	0.0372797	3.84542	22.1633	0	0.639272	L-403-M;	168	0.000796945	2052	0.0481769	4.10185	52.5918	0	0.357732	L-403-M;	168	0.000796945	2496	0.0387819	3.88492	50.5959	0	0.464265
L-403-Q;	QD	268	0.00127132	2927	0.0534192	3.73812	83.3063	0	0.182009	L-403-Q;	268	0.00127132	1387	0.0470968	3.61215	37.9206	0	0.144799	L-403-Q;	268	0.00127132	911	0.0324372	3.23925	18.3723	0	0.0331079	L-403-Q;	268	0.00127132	2120	0.0497734	3.66743	57.9115	0	-0.0766895	L-403-Q;	268	0.00127132	2869	0.0445774	3.55717	67.9256	0	0.136516
L-403-I;	ID	104	0.000493347	1099	0.0200573	3.70514	11.7677	0	0.149027	L-403-I;	104	0.000493347	653	0.0221732	3.80543	8.20581	0	0.338074	L-403-I;	104	0.000493347	1406	0.0500623	4.61981	37.4246	0	1.41367	L-403-I;	104	0.000493347	782	0.0183598	3.61671	7.91485	0	-0.12741	L-403-I;	104	0.000493347	1432	0.0222498	3.80888	16.709	0	0.38822
L-403-H;	HD	178	0.000844382	1838	0.0335444	3.68202	32.9616	0	0.125912	L-403-H;	178	0.000844382	1087	0.03691	3.77763	22.8115	0	0.310281	L-403-H;	178	0.000844382	797	0.0283781	3.51477	13.4227	0	0.308623	L-403-H;	178	0.000844382	1034	0.0242763	3.35865	14.1997	0	-0.385467	L-403-H;	178	0.000844382	2333	0.0362492	3.75957	44.4508	0	0.338911
L-403-C;	CD	170	0.000806432	1571	0.0286715	3.57104	24.2566	0	0.0149315	L-403-C;	170	0.000806432	799	0.0271307	3.5158	12.7541	0	0.0484506	L-403-C;	170	0.000806432	612	0.021791	3.29663	8.20496	0	0.0904858	L-403-C;	170	0.000806432	1154	0.0270937	3.51443	17.4021	0	-0.229683	L-403-C;	170	0.000806432	1742	0.0270665	3.51343	25.1046	0	0.0927748
L-403-N;	ND	114	0.000540784	1038	0.018944	3.55622	10.6003	0	0.000114917	L-403-N;	114	0.000540784	533	0.0180985	3.51056	5.67991	0	0.043211	L-403-N;	114	0.000540784	439	0.0156311	3.364	4.17248	0	0.157853	L-403-N;	114	0.000540784	589	0.0138286	3.24147	4.67065	0	-0.502646	L-403-N;	114	0.000540784	981	0.0152424	3.33882	8.04913	0	-0.0818419
	LD	1660	0.00787458	15113	0.27582	3.55611	2247.12	0	0		1660	0.00787458	7433	0.252394	3.46735	1111.71	0	0		1660	0.00787458	5459	0.194374	3.20615	663.845	0	0		1660	0.00787458	14178	0.332872	3.74412	2573.65	0	0		1660	0.00787458	15503	0.240879	3.42066	1999.53	0	0
L-403-E;	ED	332	0.00157492	2891	0.0527622	3.51159	82.4883	0	-0.0445149	L-403-E;	332	0.00157492	1326	0.0450255	3.35303	36.0205	0	-0.114325	L-403-E;	332	0.00157492	895	0.0318675	3.00739	18.5845	0	-0.198759	L-403-E;	332	0.00157492	2984	0.0700585	3.79513	113.546	0	0.0510111	L-403-E;	332	0.00157492	2809	0.0436451	3.32189	66.0713	0	-0.0987671
L-403-S;	SD	360	0.00170774	2912	0.0531455	3.43786	84.1521	0	-0.118246	L-403-S;	360	0.00170774	1693	0.0574873	3.51639	57.2577	0	0.0490414	L-403-S;	360	0.00170774	1190	0.0423714	3.2113	31.5143	0	0.00515653	L-403-S;	360	0.00170774	1628	0.0382222	3.10825	36.2954	0	-0.63587	L-403-S;	360	0.00170774	3378	0.052486	3.42538	94.9046	0	0.00471911
L-403-A;	AD	546	0.00259007	4330	0.0790247	3.41807	186.348	0	-0.138034	L-403-A;	546	0.00259007	2371	0.0805093	3.43669	113.645	0	-0.0306638	L-403-A;	546	0.00259007	1783	0.0634858	3.19913	70.9131	0	-0.00701438	L-403-A;	546	0.00259007	2959	0.0694715	3.28923	117.21	0	-0.454886	L-403-A;	546	0.00259007	4644	0.0721566	3.32715	180.525	0	-0.0935036
L-403-K;	KD	166	0.000787458	1236	0.0225576	3.35502	15.2609	0	-0.20109	L-403-K;	166	0.000787458	841	0.0285569	3.59084	13.9819	0	0.123492	L-403-K;	166	0.000787458	870	0.0309774	3.6722	15.6384	0	0.466057	L-403-K;	166	0.000787458	849	0.0199329	3.23132	9.71629	0	-0.512802	L-403-K;	166	0.000787458	1685	0.0261809	3.50397	23.5016	0	0.0833171
L-403-D;	DD	157	0.000744764	1159	0.0211523	3.34644	13.4282	0	-0.209671	L-403-D;	157	0.000744764	518	0.0175891	3.16197	5.68497	0	-0.305383	L-403-D;	157	0.000744764	377	0.0134235	2.8917	3.38523	0	-0.314449	L-403-D;	157	0.000744764	990	0.0232433	3.4407	12.9029	0	-0.303415	L-403-D;	157	0.000744764	1190	0.0184897	3.2119	11.9512	0	-0.208753
L-403-Y;	YD	110	0.000521809	762	0.0139069	3.28284	5.83589	0	-0.273272	L-403-Y;	110	0.000521809	524	0.0177929	3.52925	5.47493	0	0.0618994	L-403-Y;	110	0.000521809	696	0.0247819	3.86057	9.77682	0	0.654421	L-403-Y;	110	0.000521809	501	0.0117625	3.11537	3.43403	0	-0.628748	L-403-Y;	110	0.000521809	1312	0.0203853	3.66527	14.123	0	0.244612
L-403-V;	VD	562	0.00266597	3780	0.0689869	3.25335	143.983	0	-0.30276	L-403-V;	562	0.00266597	2454	0.0833277	3.44221	121.638	0	-0.0251392	L-403-V;	562	0.00266597	3221	0.114688	3.76164	211.889	0	0.555497	L-403-V;	562	0.00266597	2436	0.0571925	3.06585	81.7353	0	-0.678263	L-403-V;	562	0.00266597	5732	0.0890615	3.50876	271.887	0	0.088102
L-403-T;	TD	307	0.00145632	1561	0.028489	2.97361	25.2486	0	-0.582504	L-403-T;	307	0.00145632	1055	0.0358234	3.20269	23.404	0	-0.264664	L-403-T;	307	0.00145632	732	0.0260637	2.88463	12.7836	0	-0.321515	L-403-T;	307	0.00145632	912	0.021412	2.68804	12.163	0	-1.05608	L-403-T;	307	0.00145632	2205	0.0342604	3.15808	41.2019	0	-0.262581
L-403-P;	PD	283	0.00134247	1056	0.0192725	2.66417	12.0042	0	-0.891941	L-403-P;	283	0.00134247	551	0.0187097	2.63453	7.24212	0	-0.832824	L-403-P;	283	0.00134247	378	0.0134591	2.30515	4.00456	0	-0.901001	L-403-P;	283	0.00134247	1178	0.0276571	3.02537	19.2229	0	-0.718747	L-403-P;	283	0.00134247	1504	0.0233686	2.85688	19.6803	0	-0.563779
L-403-W;	WD	185	0.000877588	578	0.0105488	2.48659	3.68956	0	-1.06952	L-403-W;	185	0.000877588	437	0.0148387	2.82782	4.34191	0	-0.639535	L-403-W;	185	0.000877588	336	0.0119637	2.61245	2.88793	0	-0.593693	L-403-W;	185	0.000877588	370	0.00868687	2.29239	2.16708	0	-1.45173	L-403-W;	185	0.000877588	1076	0.0167185	2.94709	9.98767	0	-0.473566
L-403-G;	GD	579	0.00274661	981	0.0179037	1.87464	11.8226	0	-1.68147	L-403-G;	579	0.00274661	868	0.0294737	2.37313	19.337	0	-1.09422	L-403-G;	579	0.00274661	439	0.0156311	1.73889	6.55821	0	-1.46725	L-403-G;	579	0.00274661	653	0.0153312	1.71952	7.75208	0	-2.0246	L-403-G;	579	0.00274661	2344	0.0364201	2.58475	49.2139	0	-0.835904
D-404-E;	LE	795	0.00377126	286	0.00521964	0.325021	0.782853	0.000260155	-3.23109	D-404-E;	795	0.00377126	82	0.00278438	-0.303383	-0.432746	0.000218127	-3.77073	D-404-E;	795	0.00377126	74	0.00263486	-0.358579	-0.493766	1.2095e-05	-3.56473	D-404-E;	795	0.00377126	228	0.00535299	0.350247	0.809057	0.00131443	-3.39387	D-404-E;	795	0.00377126	186	0.00288999	-0.266154	-0.43226	7.40141e-05	-3.68681
L-403-R;	RD	647	0.00306919	201	0.00366835	0.17833	0.254046	0.122115	-3.37778	L-403-R;	647	0.00306919	86	0.0029202	-0.0497594	-0.0546024	0.213107	-3.51711	L-403-R;	647	0.00306919	57	0.00202955	-0.413597	-0.365951	1.5105e-05	-3.61974	L-403-R;	647	0.00306919	144	0.00338084	0.0967106	0.123258	0.890737	-3.64741	L-403-R;	647	0.00306919	304	0.00472343	0.431123	0.786593	6.41258e-07	-2.98953
L-403-F;D-404-E;	FE	116	0.000550272	34	0.000620517	0.120141	0.00526842	0.721594	-3.43597	L-403-F;D-404-E;	116	0.000550272	15	0.000509338	-0.0773004	-0.00268116	0.526221	-3.54465	L-403-F;D-404-E;	116	0.000550272	33	0.001175	0.758615	0.0465426	0.015797	-2.44753	L-403-F;D-404-E;	116	0.000550272	18	0.000422605	-0.263975	-0.00855368	0.12711	-4.00809	L-403-F;D-404-E;	116	0.000550272	27	0.000419515	-0.271312	-0.00934908	0.117936	-3.69197
L-403-Q;D-404-E;	QE	406	0.00192595	108	0.00197105	0.0231492	0.0115918	0.812539	-3.53296	L-403-Q;D-404-E;	406	0.00192595	29	0.00098472	-0.670818	-0.204718	6.11122e-06	-4.13817	L-403-Q;D-404-E;	406	0.00192595	19	0.000676518	-1.04622	-0.265504	1.26901e-11	-4.25236	L-403-Q;D-404-E;	406	0.00192595	53	0.00124434	-0.436818	-0.156431	7.67531e-05	-4.18094	L-403-Q;D-404-E;	406	0.00192595	55	0.000854568	-0.812579	-0.246954	1.93473e-13	-4.23324
L-403-F;D-404-N;	FN	23	0.000109106	6	0.000109503	0.00363634	5.76327e-06	0.922233	-3.55247	L-403-F;D-404-N;	23	0.000109106	2	6.79117e-05	-0.474107	-0.000514923	0.372099	-3.94146	L-403-F;D-404-N;	23	0.000109106	8	0.00028485	0.959645	0.00272403	0.147043	-2.2465	L-403-F;D-404-N;	23	0.000109106	7	0.000164346	0.40966	0.00082861	0.507916	-3.33446	L-403-F;D-404-N;	23	0.000109106	5	7.7688e-05	-0.339615	-0.000439846	0.404631	-3.76027
L-403-M;D-404-E;	ME	312	0.00148004	71	0.00129579	-0.132952	-0.0352848	0.146174	-3.68906	L-403-M;D-404-E;	312	0.00148004	18	0.000611205	-0.884392	-0.143358	1.96741e-06	-4.35174	L-403-M;D-404-E;	312	0.00148004	18	0.000640912	-0.836934	-0.138456	2.6245e-06	-4.04308	L-403-M;D-404-E;	312	0.00148004	33	0.000774775	-0.647252	-0.121658	5.78187e-06	-4.39137	L-403-M;D-404-E;	312	0.00148004	34	0.000528278	-1.0302	-0.164655	0	-4.45086
D-404-N;	LN	241	0.00114324	45	0.000821273	-0.330763	-0.0460408	0.0100976	-3.88687	D-404-N;	241	0.00114324	4	0.000135823	-2.13026	-0.123408	0	-5.59761	D-404-N;	241	0.00114324	13	0.000462881	-0.90415	-0.0864052	1.43887e-05	-4.1103	D-404-N;	241	0.00114324	35	0.000821731	-0.330205	-0.0443677	0.010505	-4.07432	D-404-N;	241	0.00114324	31	0.000481666	-0.864369	-0.0899737	4.55916e-08	-4.28503
L-403-K;D-404-*;	K*	125	0.000592965	23	0.000419762	-0.345448	-0.0128171	0.0537003	-3.90156	L-403-K;D-404-*;	125	0.000592965	31	0.00105263	0.573913	0.035854	0.0469226	-2.89344	L-403-K;D-404-*;	125	0.000592965	12	0.000427274	-0.327709	-0.0113498	0.0842443	-3.53386	L-403-K;D-404-*;	125	0.000592965	17	0.000399127	-0.395857	-0.0137625	0.0338774	-4.13997	L-403-K;D-404-*;	125	0.000592965	35	0.000543816	-0.0865245	-0.00393192	0.510917	-3.50718
L-403-*;D-404-E;	*E	258	0.00122388	36	0.000657018	-0.62207	-0.0833287	2.30479e-05	-4.17818	L-403-*;D-404-E;	258	0.00122388	23	0.000780985	-0.449226	-0.0622268	0.00462637	-3.91658	L-403-*;D-404-E;	258	0.00122388	10	0.000356062	-1.23468	-0.116288	6.54839e-08	-4.44082	L-403-*;D-404-E;	258	0.00122388	18	0.000422605	-1.06334	-0.110576	5.45907e-09	-4.80746	L-403-*;D-404-E;	258	0.00122388	47	0.000730267	-0.516371	-0.0752759	0.000114464	-3.93703
L-403-A;D-404-E;	AE	840	0.00398473	103	0.0018798	-0.751302	-0.992471	0	-4.30741	L-403-A;D-404-E;	840	0.00398473	42	0.00142615	-1.02749	-1.12833	0	-4.49484	L-403-A;D-404-E;	840	0.00398473	20	0.000712124	-1.72197	-1.40722	0	-4.92812	L-403-A;D-404-E;	840	0.00398473	63	0.00147912	-0.991024	-1.13128	0	-4.73514	L-403-A;D-404-E;	840	0.00398473	66	0.00102548	-1.35731	-1.34054	0	-4.77796
L-403-D;D-404-E;	DE	206	0.000977206	25	0.000456263	-0.761629	-0.060169	1.22402e-05	-4.31774	L-403-D;D-404-E;	206	0.000977206	9	0.000305603	-1.16241	-0.0721974	4.66041e-06	-4.62976	L-403-D;D-404-E;	206	0.000977206	6	0.000213637	-1.52042	-0.0809383	8.4913e-08	-4.72656	L-403-D;D-404-E;	206	0.000977206	18	0.000422605	-0.838261	-0.0621154	1.12435e-05	-4.58238	L-403-D;D-404-E;	206	0.000977206	31	0.000481666	-0.707448	-0.0587216	1.3289e-05	-4.1281
L-403-V;D-404-P;	VP	408	0.00193544	49	0.000894275	-0.772076	-0.237906	9.40002e-11	-4.32818	L-403-V;D-404-P;	408	0.00193544	10	0.000339559	-1.74044	-0.333539	0	-5.20779	L-403-V;D-404-P;	408	0.00193544	3	0.000106819	-2.89696	-0.375781	0	-6.1031	L-403-V;D-404-P;	408	0.00193544	9	0.000211302	-2.2148	-0.359482	0	-5.95892	L-403-V;D-404-P;	408	0.00193544	21	0.00032629	-1.7803	-0.345162	0	-5.20096
L-403-T;D-404-*;	T*	187	0.000887076	22	0.000401511	-0.792695	-0.0507415	1.76061e-05	-4.3488	L-403-T;D-404-*;	187	0.000887076	12	0.00040747	-0.777962	-0.0477207	0.00055273	-4.24531	L-403-T;D-404-*;	187	0.000887076	9	0.000320456	-1.01819	-0.0555288	3.93814e-05	-4.22433	L-403-T;D-404-*;	187	0.000887076	14	0.000328693	-0.992808	-0.0561175	3.2067e-06	-4.73693	L-403-T;D-404-*;	187	0.000887076	23	0.000357365	-0.909173	-0.0556196	7.12692e-07	-4.32983
L-403-S;D-404-N;	SN	116	0.000550272	13	0.000237257	-0.84127	-0.0201895	0.000365344	-4.39738	L-403-S;D-404-N;	116	0.000550272	1	3.39559e-05	-2.78535	-0.0302045	4.45036e-07	-6.2527	L-403-S;D-404-N;	116	0.000550272	6	0.000213637	-0.946133	-0.0205347	0.00156848	-4.15228	L-403-S;D-404-N;	116	0.000550272	4	9.39121e-05	-1.76805	-0.0273816	4.27293e-07	-5.51217	L-403-S;D-404-N;	116	0.000550272	23	0.000357365	-0.431655	-0.013407	0.021939	-3.85231
L-403-P;D-404-E;	PE	403	0.00191172	45	0.000821273	-0.844903	-0.24426	8.1581e-13	-4.40101	L-403-P;D-404-E;	403	0.00191172	7	0.000237691	-2.08479	-0.343176	0	-5.55214	L-403-P;D-404-E;	403	0.00191172	7	0.000249243	-2.03733	-0.340808	0	-5.24347	L-403-P;D-404-E;	403	0.00191172	22	0.000516517	-1.30865	-0.296481	0	-5.05277	L-403-P;D-404-E;	403	0.00191172	29	0.00045059	-1.4452	-0.315604	0	-4.86586
L-403-P;D-404-N;	PN	126	0.000597709	14	0.000255507	-0.849853	-0.0239541	0.000198341	-4.40596	L-403-P;D-404-N;	126	0.000597709	2	6.79117e-05	-2.1749	-0.033907	1.24939e-06	-5.64225	L-403-P;D-404-N;	126	0.000597709	2	7.12124e-05	-2.12744	-0.0336958	1.46155e-06	-5.33358	L-403-P;D-404-N;	126	0.000597709	2	4.69561e-05	-2.54389	-0.0352482	3.4443e-11	-6.28801	L-403-P;D-404-N;	126	0.000597709	6	9.32256e-05	-1.85808	-0.0332959	7.26714e-11	-5.27874
L-403-*;	*D	159	0.000754252	17	0.000310259	-0.88832	-0.0390714	1.83192e-05	-4.44443	L-403-*;	159	0.000754252	11	0.000373514	-0.702769	-0.0323627	0.00250633	-4.17012	L-403-*;	159	0.000754252	9	0.000320456	-0.855982	-0.0364388	0.000537442	-4.06213	L-403-*;	159	0.000754252	20	0.000469561	-0.473928	-0.0254798	0.00696158	-4.21805	L-403-*;	159	0.000754252	27	0.000419515	-0.586626	-0.0311305	0.00073653	-4.00728
L-403-N;D-404-E;	NE	116	0.000550272	12	0.000219006	-0.921312	-0.021201	0.000156815	-4.47742	L-403-N;D-404-E;	116	0.000550272	9	0.000305603	-0.588126	-0.0152918	0.0193563	-4.05548	L-403-N;D-404-E;	116	0.000550272	11	0.000391668	-0.339997	-0.0100713	0.0882341	-3.54614	L-403-N;D-404-E;	116	0.000550272	6	0.000140868	-1.36259	-0.0249736	9.16915e-06	-5.1067	L-403-N;D-404-E;	116	0.000550272	12	0.000186451	-1.08224	-0.0232845	1.07187e-05	-4.5029
L-403-E;D-404-E;	EE	594	0.00281777	59	0.00107678	-0.961971	-0.568433	0	-4.51808	L-403-E;D-404-E;	594	0.00281777	19	0.000645161	-1.4742	-0.665905	0	-4.94155	L-403-E;D-404-E;	594	0.00281777	14	0.000498487	-1.73212	-0.705062	0	-4.93827	L-403-E;D-404-E;	594	0.00281777	63	0.00147912	-0.644501	-0.439748	2.66514e-11	-4.38862	L-403-E;D-404-E;	594	0.00281777	55	0.000854568	-1.1931	-0.637059	0	-4.61376
L-403-T;D-404-E;	TE	386	0.00183108	38	0.000693519	-0.97088	-0.241162	0	-4.52699	L-403-T;D-404-E;	386	0.00183108	9	0.000305603	-1.79037	-0.301281	0	-5.25772	L-403-T;D-404-E;	386	0.00183108	10	0.000356062	-1.63755	-0.292053	0	-4.8437	L-403-T;D-404-E;	386	0.00183108	17	0.000399127	-1.52338	-0.288538	0	-5.2675	L-403-T;D-404-E;	386	0.00183108	19	0.000295214	-1.82496	-0.311012	0	-5.24561
L-403-*;D-404-L;	*L	312	0.00148004	29	0.000529265	-1.02834	-0.162107	5.40303e-13	-4.58445	L-403-*;D-404-L;	312	0.00148004	15	0.000509338	-1.06671	-0.15871	6.42133e-08	-4.53406	L-403-*;D-404-L;	312	0.00148004	15	0.000534093	-1.01926	-0.154662	8.43849e-08	-4.2254	L-403-*;D-404-L;	312	0.00148004	32	0.000751297	-0.678024	-0.125344	2.90154e-06	-4.42214	L-403-*;D-404-L;	312	0.00148004	39	0.000605966	-0.893	-0.1534	4.16386e-11	-4.31366
L-403-Y;D-404-E;	YE	108	0.000512322	10	0.000182505	-1.03218	-0.0194592	8.46816e-05	-4.58828	L-403-Y;D-404-E;	108	0.000512322	4	0.000135823	-1.3276	-0.0210839	0.000308149	-4.79495	L-403-Y;D-404-E;	108	0.000512322	7	0.000249243	-0.720523	-0.015127	0.0084079	-3.92667	L-403-Y;D-404-E;	108	0.000512322	4	9.39121e-05	-1.69659	-0.0234309	1.89882e-06	-5.44071	L-403-Y;D-404-E;	108	0.000512322	9	0.000139838	-1.29847	-0.0217903	1.94187e-06	-4.71912
D-404-V;	LV	1214	0.00575888	104	0.00189805	-1.10991	-2.54428	0	-4.66602	D-404-V;	1214	0.00575888	24	0.000814941	-1.95538	-3.0603	0	-5.42273	D-404-V;	1214	0.00575888	19	0.000676518	-2.14154	-3.13327	0	-5.34769	D-404-V;	1214	0.00575888	26	0.000610429	-2.24434	-3.19204	0	-5.98845	D-404-V;	1214	0.00575888	62	0.000963331	-1.7881	-3.05956	0	-5.20876
L-403-H;D-404-E;	HE	190	0.000901307	16	0.000292008	-1.12706	-0.0627578	3.58348e-08	-4.68317	L-403-H;D-404-E;	190	0.000901307	7	0.000237691	-1.33287	-0.0653662	2.04193e-06	-4.80023	L-403-H;D-404-E;	190	0.000901307	6	0.000213637	-1.43957	-0.0673916	6.19361e-07	-4.64571	L-403-H;D-404-E;	190	0.000901307	9	0.000211302	-1.45056	-0.0686555	7.71175e-10	-5.19467	L-403-H;D-404-E;	190	0.000901307	12	0.000186451	-1.57568	-0.0722004	0	-4.99633
L-403-S;D-404-Y;	SY	98	0.000464885	8	0.000146004	-1.15815	-0.0169007	6.21117e-05	-4.71426	L-403-S;D-404-Y;	98	0.000464885	4	0.000135823	-1.23043	-0.0167821	0.000871136	-4.69779	L-403-S;D-404-Y;	98	0.000464885	7	0.000249243	-0.623359	-0.0113212	0.020582	-3.82951	L-403-S;D-404-Y;	98	0.000464885	4	9.39121e-05	-1.59943	-0.0189196	1.02069e-05	-5.34355	L-403-S;D-404-Y;	98	0.000464885	8	0.000124301	-1.31908	-0.0180509	4.67598e-06	-4.73974
L-403-Y;D-404-W;	YW	197	0.000934513	16	0.000292008	-1.16324	-0.0684268	6.63615e-09	-4.71935	L-403-Y;D-404-W;	197	0.000934513	2	6.79117e-05	-2.62182	-0.0862268	0	-6.08917	L-403-Y;D-404-W;	197	0.000934513	1	3.56062e-05	-3.26751	-0.0889918	0	-6.47365	L-403-Y;D-404-W;	197	0.000934513	3	7.04341e-05	-2.58535	-0.0864079	0	-6.32947	L-403-Y;D-404-W;	197	0.000934513	5	7.7688e-05	-2.48732	-0.0865393	0	-5.90798
L-403-*;D-404-A;	*A	517	0.0024525	41	0.000748271	-1.1871	-0.475481	0	-4.74321	L-403-*;D-404-A;	517	0.0024525	9	0.000305603	-2.08258	-0.564635	0	-5.54993	L-403-*;D-404-A;	517	0.0024525	6	0.000213637	-2.44059	-0.585464	0	-5.64673	L-403-*;D-404-A;	517	0.0024525	16	0.000375649	-1.87621	-0.553482	0	-5.62033	L-403-*;D-404-A;	517	0.0024525	35	0.000543816	-1.50625	-0.526798	0	-4.92691
L-403-G;D-404-*;	G*	1166	0.00553118	87	0.00158779	-1.24806	-2.47053	0	-4.80416	L-403-G;D-404-*;	1166	0.00553118	46	0.00156197	-1.26445	-2.40534	0	-4.7318	L-403-G;D-404-*;	1166	0.00553118	25	0.000890155	-1.82676	-2.76373	0	-5.03291	L-403-G;D-404-*;	1166	0.00553118	50	0.0011739	-1.55007	-2.64922	0	-5.29419	L-403-G;D-404-*;	1166	0.00553118	123	0.00191112	-1.06271	-2.33312	0	-4.48337
L-403-E;D-404-*;	E*	345	0.00163658	25	0.000456263	-1.2773	-0.218359	0	-4.83341	L-403-E;D-404-*;	345	0.00163658	9	0.000305603	-1.67808	-0.235584	0	-5.14543	L-403-E;D-404-*;	345	0.00163658	10	0.000356062	-1.52526	-0.227293	0	-4.73141	L-403-E;D-404-*;	345	0.00163658	20	0.000469561	-1.24857	-0.212982	0	-4.99269	L-403-E;D-404-*;	345	0.00163658	32	0.000497203	-1.19137	-0.214773	0	-4.61202
L-403-W;D-404-F;	WF	98	0.000464885	7	0.000127754	-1.29169	-0.0176994	1.91774e-05	-4.8478	L-403-W;D-404-F;	98	0.000464885	1	3.39559e-05	-2.61673	-0.021331	4.99728e-06	-6.08408	L-403-W;D-404-F;	98	0.000464885	1	3.56062e-05	-2.56927	-0.0212493	5.69387e-06	-5.77542	L-403-W;D-404-F;	98	0.000464885	3	7.04341e-05	-1.88711	-0.0199198	1.96143e-06	-5.63123	L-403-W;D-404-F;	98	0.000464885	5	7.7688e-05	-1.78909	-0.0199406	5.94144e-08	-5.20975
L-403-C;D-404-E;	CE	291	0.00138042	20	0.00036501	-1.33022	-0.157897	0	-4.88633	L-403-C;D-404-E;	291	0.00138042	12	0.00040747	-1.22018	-0.147402	1.00072e-08	-4.68753	L-403-C;D-404-E;	291	0.00138042	8	0.00028485	-1.57818	-0.163788	0	-4.78433	L-403-C;D-404-E;	291	0.00138042	7	0.000164346	-2.12817	-0.181195	0	-5.87229	L-403-C;D-404-E;	291	0.00138042	23	0.000357365	-1.35139	-0.16062	0	-4.77205
L-403-*;D-404-Q;	*Q	162	0.000768483	11	0.000200756	-1.34233	-0.0491084	1.60808e-08	-4.89844	L-403-*;D-404-Q;	162	0.000768483	8	0.000271647	-1.03992	-0.042231	0.000122749	-4.50727	L-403-*;D-404-Q;	162	0.000768483	5	0.000178031	-1.46246	-0.0493027	3.29672e-06	-4.66861	L-403-*;D-404-Q;	162	0.000768483	9	0.000211302	-1.29113	-0.0476389	3.90288e-07	-5.03525	L-403-*;D-404-Q;	162	0.000768483	18	0.000279677	-1.01078	-0.0439925	7.31853e-07	-4.43144
L-403-R;D-404-F;	RF	312	0.00148004	19	0.00034676	-1.45119	-0.187558	0	-5.0073	L-403-R;D-404-F;	312	0.00148004	15	0.000509338	-1.06671	-0.15871	6.42133e-08	-4.53406	L-403-R;D-404-F;	312	0.00148004	4	0.000142425	-2.34101	-0.211343	0	-5.54716	L-403-R;D-404-F;	312	0.00148004	11	0.000258258	-1.74586	-0.197318	0	-5.48998	L-403-R;D-404-F;	312	0.00148004	30	0.000466128	-1.15536	-0.173379	0	-4.57602
L-403-I;D-404-E;	IE	132	0.000626171	8	0.000146004	-1.45599	-0.0336117	9.12402e-08	-5.0121	L-403-I;D-404-E;	132	0.000626171	4	0.000135823	-1.52827	-0.0333436	2.04038e-05	-4.99562	L-403-I;D-404-E;	132	0.000626171	5	0.000178031	-1.25767	-0.0306976	9.23786e-05	-4.46381	L-403-I;D-404-E;	132	0.000626171	4	9.39121e-05	-1.89726	-0.0361936	1.26944e-08	-5.64138	L-403-I;D-404-E;	132	0.000626171	9	0.000139838	-1.49914	-0.0342865	5.49445e-09	-4.91979
L-403-V;D-404-*;	V*	531	0.00251892	32	0.000584016	-1.46166	-0.544674	0	-5.01776	L-403-V;D-404-*;	531	0.00251892	9	0.000305603	-2.1093	-0.597594	0	-5.57665	L-403-V;D-404-*;	531	0.00251892	13	0.000462881	-1.69411	-0.559242	0	-4.90026	L-403-V;D-404-*;	531	0.00251892	18	0.000422605	-1.78515	-0.575437	0	-5.52926	L-403-V;D-404-*;	531	0.00251892	39	0.000605966	-1.42476	-0.545191	0	-4.84542
L-403-S;D-404-E;	SE	628	0.00297906	36	0.000657018	-1.51165	-0.770917	0	-5.06776	L-403-S;D-404-E;	628	0.00297906	7	0.000237691	-2.52839	-0.870384	0	-5.99574	L-403-S;D-404-E;	628	0.00297906	17	0.000605305	-1.59363	-0.765535	0	-4.79977	L-403-S;D-404-E;	628	0.00297906	12	0.000281736	-2.35839	-0.863142	0	-6.10251	L-403-S;D-404-E;	628	0.00297906	40	0.000621504	-1.56722	-0.787423	0	-4.98788
L-403-Q;D-404-V;	QV	519	0.00246199	29	0.000529265	-1.53724	-0.529567	0	-5.09335	L-403-Q;D-404-V;	519	0.00246199	10	0.000339559	-1.98108	-0.561383	0	-5.44843	L-403-Q;D-404-V;	519	0.00246199	5	0.000178031	-2.62677	-0.598398	0	-5.83291	L-403-Q;D-404-V;	519	0.00246199	18	0.000422605	-1.76229	-0.547575	0	-5.50641	L-403-Q;D-404-V;	519	0.00246199	23	0.000357365	-1.92997	-0.570354	0	-5.35063
L-403-N;D-404-V;	NV	129	0.00061194	7	0.000127754	-1.56653	-0.0329247	3.77033e-08	-5.12264	L-403-N;D-404-V;	129	0.00061194	5	0.000169779	-1.28213	-0.0296248	0.000116318	-4.74949	L-403-N;D-404-V;	129	0.00061194	3	0.000106819	-1.7455	-0.033338	6.8653e-06	-4.95165	L-403-N;D-404-V;	129	0.00061194	1	2.3478e-05	-3.26057	-0.03825	0	-7.00469	L-403-N;D-404-V;	129	0.00061194	8	0.000124301	-1.59393	-0.0334033	2.30649e-09	-5.01459
L-403-D;D-404-*;	D*	150	0.000711558	8	0.000146004	-1.58382	-0.0446788	5.99061e-10	-5.13993	L-403-D;D-404-*;	150	0.000711558	9	0.000305603	-0.845171	-0.0322735	0.00104988	-4.31252	L-403-D;D-404-*;	150	0.000711558	3	0.000106819	-1.89633	-0.0462626	5.03718e-07	-5.10247	L-403-D;D-404-*;	150	0.000711558	7	0.000164346	-1.46548	-0.0429561	1.4576e-07	-5.2096	L-403-D;D-404-*;	150	0.000711558	5	7.7688e-05	-2.21476	-0.0491249	0	-5.63541
L-403-*;D-404-C;	*C	170	0.000806432	9	0.000164255	-1.5912	-0.0574749	1.43146e-11	-5.14731	L-403-*;D-404-C;	170	0.000806432	7	0.000237691	-1.22165	-0.0503336	1.82005e-05	-4.689	L-403-*;D-404-C;	170	0.000806432	3	0.000106819	-2.02149	-0.0605166	1.80366e-08	-5.22763	L-403-*;D-404-C;	170	0.000806432	5	0.00011739	-1.92712	-0.0602912	1.61461e-12	-5.67123	L-403-*;D-404-C;	170	0.000806432	10	0.000155376	-1.64677	-0.0585951	0	-5.06743
D-404-I;	LI	212	0.00100567	11	0.000200756	-1.61132	-0.0897478	0	-5.16743	D-404-I;	212	0.00100567	1	3.39559e-05	-3.38835	-0.103487	0	-6.8557	D-404-I;	212	0.00100567	1	3.56062e-05	-3.34089	-0.103312	0	-6.54703	D-404-I;	212	0.00100567	2	4.69561e-05	-3.0642	-0.102582	0	-6.80831	D-404-I;	212	0.00100567	8	0.000124301	-2.0907	-0.0969505	0	-5.51136
L-403-K;D-404-E;	KE	292	0.00138517	15	0.000273758	-1.62133	-0.170601	0	-5.17744	L-403-K;D-404-E;	292	0.00138517	7	0.000237691	-1.7626	-0.171548	0	-5.22996	L-403-K;D-404-E;	292	0.00138517	6	0.000213637	-1.8693	-0.174558	0	-5.07544	L-403-K;D-404-E;	292	0.00138517	4	9.39121e-05	-2.69122	-0.191106	0	-6.43533	L-403-K;D-404-E;	292	0.00138517	14	0.000217526	-1.85126	-0.178649	0	-5.27191
L-403-*;D-404-P;	*P	137	0.00064989	7	0.000127754	-1.6267	-0.0375938	4.37314e-09	-5.18281	L-403-*;D-404-P;	137	0.00064989	2	6.79117e-05	-2.25859	-0.0404475	3.05269e-07	-5.72595	L-403-*;D-404-P;	137	0.00064989	3	0.000106819	-1.80567	-0.038015	2.64641e-06	-5.01182	L-403-*;D-404-P;	137	0.00064989	4	9.39121e-05	-1.93444	-0.0391964	5.37602e-09	-5.67856	L-403-*;D-404-P;	137	0.00064989	5	7.7688e-05	-2.1241	-0.0406263	0	-5.54476
L-403-*;D-404-K;	*K	121	0.00057399	6	0.000109503	-1.65666	-0.0294949	4.37178e-08	-5.21277	L-403-*;D-404-K;	121	0.00057399	3	0.000101868	-1.72894	-0.0292716	1.44589e-05	-5.19629	L-403-*;D-404-K;	121	0.00057399	1	3.56062e-05	-2.78009	-0.0328414	2.66932e-07	-5.98624	L-403-*;D-404-K;	121	0.00057399	3	7.04341e-05	-2.09793	-0.0312205	1.38241e-08	-5.84205	L-403-*;D-404-K;	121	0.00057399	5	7.7688e-05	-1.99991	-0.031267	6.72774e-12	-5.42057
L-403-Q;D-404-N;	QN	121	0.00057399	6	0.000109503	-1.65666	-0.0294949	4.37178e-08	-5.21277	L-403-Q;D-404-N;	121	0.00057399	2	6.79117e-05	-2.1344	-0.0311238	2.34527e-06	-5.60176	L-403-Q;D-404-N;	121	0.00057399	1	3.56062e-05	-2.78009	-0.0328414	2.66932e-07	-5.98624	L-403-Q;D-404-N;	121	0.00057399	1	2.3478e-05	-3.19655	-0.0335812	0	-6.94066	L-403-Q;D-404-N;	121	0.00057399	5	7.7688e-05	-1.99991	-0.031267	6.72774e-12	-5.42057
D-404-G;	LG	3265	0.0154882	161	0.00293833	-1.66224	-21.498	0	-5.21835	D-404-G;	3265	0.0154882	57	0.00193548	-2.07972	-22.5111	0	-5.54708	D-404-G;	3265	0.0154882	42	0.00149546	-2.33765	-23.1371	0	-5.54379	D-404-G;	3265	0.0154882	94	0.00220694	-1.94848	-22.306	0	-5.69259	D-404-G;	3265	0.0154882	143	0.00222188	-1.94173	-22.6059	0	-5.36239
L-403-P;D-404-C;	PC	265	0.00125709	13	0.000237257	-1.66741	-0.141756	0	-5.22352	L-403-P;D-404-C;	265	0.00125709	7	0.000237691	-1.66558	-0.138638	0	-5.13293	L-403-P;D-404-C;	265	0.00125709	3	0.000106819	-2.46542	-0.154136	0	-5.67157	L-403-P;D-404-C;	265	0.00125709	5	0.00011739	-2.37105	-0.153859	0	-6.11517	L-403-P;D-404-C;	265	0.00125709	15	0.000233064	-1.68524	-0.143363	0	-5.1059
D-404-Y;	LY	235	0.00111477	11	0.000200756	-1.71432	-0.112424	0	-5.27043	D-404-Y;	235	0.00111477	15	0.000509338	-0.783296	-0.0756796	0.000114919	-4.25065	D-404-Y;	235	0.00111477	5	0.000178031	-1.83445	-0.112409	8.29796e-13	-5.0406	D-404-Y;	235	0.00111477	16	0.000375649	-1.08775	-0.0927603	2.44182e-08	-4.83187	D-404-Y;	235	0.00111477	23	0.000357365	-1.13765	-0.0977058	9.07427e-12	-4.55831
L-403-T;D-404-Y;	TY	97	0.000460141	4	7.3002e-05	-1.84105	-0.0195505	2.7871e-07	-5.39715	L-403-T;D-404-Y;	97	0.000460141	8	0.000271647	-0.52703	-0.00989594	0.045173	-3.99438	L-403-T;D-404-Y;	97	0.000460141	2	7.12124e-05	-1.86587	-0.019252	5.64425e-05	-5.07201	L-403-T;D-404-Y;	97	0.000460141	1	2.3478e-05	-2.97547	-0.0213965	1.19351e-08	-6.71958	L-403-T;D-404-Y;	97	0.000460141	3	4.66128e-05	-2.28966	-0.0206764	2.49776e-10	-5.71031
L-403-V;D-404-E;	VE	901	0.00427409	37	0.000675269	-1.84522	-1.68785	0	-5.40133	L-403-V;D-404-E;	901	0.00427409	13	0.000441426	-2.27032	-1.75153	0	-5.73767	L-403-V;D-404-E;	901	0.00427409	11	0.000391668	-2.38991	-1.77039	0	-5.59606	L-403-V;D-404-E;	901	0.00427409	10	0.00023478	-2.90168	-1.83991	0	-6.64579	L-403-V;D-404-E;	901	0.00427409	31	0.000481666	-2.18308	-1.76727	0	-5.60373
L-403-E;D-404-T;	ET	375	0.0017789	15	0.000273758	-1.8715	-0.293502	0	-5.42761	L-403-E;D-404-T;	375	0.0017789	9	0.000305603	-1.76146	-0.282872	0	-5.22881	L-403-E;D-404-T;	375	0.0017789	4	0.000142425	-2.52493	-0.310111	0	-5.73108	L-403-E;D-404-T;	375	0.0017789	9	0.000211302	-2.13046	-0.300978	0	-5.87458	L-403-E;D-404-T;	375	0.0017789	19	0.000295214	-1.79605	-0.292285	0	-5.2167
L-403-S;D-404-S;	SS	684	0.0032447	27	0.000492764	-1.88475	-0.978315	0	-5.44086	L-403-S;D-404-S;	684	0.0032447	10	0.000339559	-2.25713	-1.00809	0	-5.72448	L-403-S;D-404-S;	684	0.0032447	9	0.000320456	-2.31504	-1.01325	0	-5.52118	L-403-S;D-404-S;	684	0.0032447	12	0.000281736	-2.44381	-1.03111	0	-6.18793	L-403-S;D-404-S;	684	0.0032447	40	0.000621504	-1.65264	-0.949599	0	-5.07329
L-403-D;D-404-L;	DL	203	0.000962975	8	0.000146004	-1.88639	-0.0861905	0	-5.4425	L-403-D;D-404-L;	203	0.000962975	9	0.000305603	-1.14774	-0.0696815	6.29769e-06	-4.61509	L-403-D;D-404-L;	203	0.000962975	5	0.000178031	-1.68807	-0.0816342	1.16663e-08	-4.89422	L-403-D;D-404-L;	203	0.000962975	6	0.000140868	-1.9222	-0.0859102	0	-5.66632	L-403-D;D-404-L;	203	0.000962975	13	0.000201989	-1.56182	-0.0821865	0	-4.98247
D-404-A;	LA	1222	0.00579683	48	0.000876024	-1.88967	-3.12471	0	-5.44578	D-404-A;	1222	0.00579683	20	0.000679117	-2.14427	-3.1781	0	-5.61162	D-404-A;	1222	0.00579683	16	0.000569699	-2.31996	-3.23559	0	-5.5261	D-404-A;	1222	0.00579683	52	0.00122086	-1.55776	-2.91489	0	-5.30187	D-404-A;	1222	0.00579683	38	0.000590429	-2.28422	-3.28003	0	-5.70487
L-403-*;D-404-G;	*G	1429	0.00677878	55	0.00100378	-1.91003	-4.28505	0	-5.46613	L-403-*;D-404-G;	1429	0.00677878	38	0.00129032	-1.6589	-4.02578	0	-5.12626	L-403-*;D-404-G;	1429	0.00677878	20	0.000712124	-2.2533	-4.39529	0	-5.45945	L-403-*;D-404-G;	1429	0.00677878	66	0.00154955	-1.47583	-3.90885	0	-5.21995	L-403-*;D-404-G;	1429	0.00677878	75	0.00116532	-1.7608	-4.22132	0	-5.18146
L-403-V;D-404-F;	VF	156	0.00074002	6	0.000109503	-1.91073	-0.0510719	5.88355e-14	-5.46683	L-403-V;D-404-F;	156	0.00074002	4	0.000135823	-1.69532	-0.0483358	1.21722e-06	-5.16267	L-403-V;D-404-F;	156	0.00074002	6	0.000213637	-1.2424	-0.042637	2.7268e-05	-4.44854	L-403-V;D-404-F;	156	0.00074002	4	9.39121e-05	-2.06432	-0.0516887	1.81796e-12	-5.80844	L-403-V;D-404-F;	156	0.00074002	4	6.21504e-05	-2.47712	-0.0542296	0	-5.89778
L-403-M;D-404-G;	MG	1131	0.00536515	42	0.000766521	-1.94582	-2.69709	0	-5.50193	L-403-M;D-404-G;	1131	0.00536515	20	0.000679117	-2.06689	-2.69681	0	-5.53424	L-403-M;D-404-G;	1131	0.00536515	10	0.000356062	-2.71257	-2.85768	0	-5.91872	L-403-M;D-404-G;	1131	0.00536515	21	0.000493039	-2.38709	-2.80633	0	-6.13121	L-403-M;D-404-G;	1131	0.00536515	18	0.000279677	-2.95404	-2.9216	0	-6.3747
L-403-N;D-404-*;	N*	55	0.000260905	2	3.6501e-05	-1.96681	-0.0063955	6.99492e-05	-5.52292	L-403-N;D-404-*;	55	0.000260905	6	0.000203735	-0.247334	-0.00174367	0.38875	-3.71469	L-403-N;D-404-*;	55	0.000260905	6	0.000213637	-0.199876	-0.00144166	0.404475	-3.40602	L-403-N;D-404-*;	55	0.000260905	9	0.000211302	-0.210865	-0.00158727	0.378565	-3.95498	L-403-N;D-404-*;	55	0.000260905	10	0.000155376	-0.518307	-0.00342968	0.0651588	-3.93896
L-403-D;D-404-V;	DV	387	0.00183582	14	0.000255507	-1.972	-0.316853	0	-5.52811	L-403-D;D-404-V;	387	0.00183582	5	0.000169779	-2.38075	-0.326544	0	-5.8481	L-403-D;D-404-V;	387	0.00183582	5	0.000178031	-2.33329	-0.324927	0	-5.53943	L-403-D;D-404-V;	387	0.00183582	5	0.00011739	-2.74974	-0.336812	0	-6.49386	L-403-D;D-404-V;	387	0.00183582	18	0.000279677	-1.88161	-0.315119	0	-5.30227
L-403-T;D-404-P;	TP	194	0.000920282	7	0.000127754	-1.97458	-0.0796491	0	-5.53069	L-403-T;D-404-P;	194	0.000920282	1	3.39559e-05	-3.29962	-0.0864168	0	-6.76697	L-403-T;D-404-P;	194	0.000920282	3	0.000106819	-2.15355	-0.0801261	3.81525e-11	-5.35969	L-403-T;D-404-P;	194	0.000920282	4	9.39121e-05	-2.28232	-0.0818106	0	-6.02644	L-403-T;D-404-P;	194	0.000920282	10	0.000155376	-1.77883	-0.0780204	0	-5.19949
L-403-D;D-404-S;	DS	312	0.00148004	11	0.000200756	-1.99774	-0.206605	0	-5.55385	L-403-D;D-404-S;	312	0.00148004	5	0.000169779	-2.16533	-0.207676	0	-5.63268	L-403-D;D-404-S;	312	0.00148004	7	0.000249243	-1.7814	-0.196312	0	-4.98754	L-403-D;D-404-S;	312	0.00148004	12	0.000281736	-1.65885	-0.194125	0	-5.40297	L-403-D;D-404-S;	312	0.00148004	7	0.000108763	-2.61065	-0.218719	0	-6.03131
D-404-F;	LF	142	0.000673608	5	9.12525e-05	-1.99902	-0.0428031	2.27445e-12	-5.55513	D-404-F;	142	0.000673608	1	3.39559e-05	-2.98759	-0.0457352	7.21167e-09	-6.45494	D-404-F;	142	0.000673608	4	0.000142425	-1.55383	-0.0387764	7.48315e-06	-4.75998	D-404-F;	142	0.000673608	11	0.000258258	-0.958688	-0.0317743	6.48969e-05	-4.70281	D-404-F;	142	0.000673608	3	4.66128e-05	-2.67077	-0.0454572	0	-6.09143
L-403-I;D-404-W;	IW	172	0.00081592	6	0.000109503	-2.00836	-0.0628711	0	-5.56447	L-403-I;D-404-W;	172	0.00081592	2	6.79117e-05	-2.48611	-0.0650767	2.25717e-11	-5.95346	L-403-I;D-404-W;	172	0.00081592	2	7.12124e-05	-2.43865	-0.0647896	2.18075e-11	-5.6448	L-403-I;D-404-W;	172	0.00081592	2	4.69561e-05	-2.8551	-0.0668999	0	-6.59922	L-403-I;D-404-W;	172	0.00081592	15	0.000233064	-1.253	-0.054497	2.22277e-09	-4.67366
L-403-W;D-404-E;	WE	519	0.00246199	18	0.000328509	-2.01416	-0.57284	0	-5.57027	L-403-W;D-404-E;	519	0.00246199	7	0.000237691	-2.33775	-0.584991	0	-5.80511	L-403-W;D-404-E;	519	0.00246199	5	0.000178031	-2.62677	-0.598398	0	-5.83291	L-403-W;D-404-E;	519	0.00246199	12	0.000281736	-2.16775	-0.578858	0	-5.91187	L-403-W;D-404-E;	519	0.00246199	41	0.000637042	-1.35189	-0.510986	0	-4.77255
L-403-S;D-404-*;	S*	322	0.00152748	11	0.000200756	-2.02929	-0.220899	0	-5.58539	L-403-S;D-404-*;	322	0.00152748	5	0.000169779	-2.19687	-0.221984	0	-5.66423	L-403-S;D-404-*;	322	0.00152748	5	0.000178031	-2.14942	-0.220635	0	-5.35556	L-403-S;D-404-*;	322	0.00152748	28	0.000657385	-0.843103	-0.152266	2.53913e-08	-4.58722	L-403-S;D-404-*;	322	0.00152748	28	0.000435053	-1.25591	-0.191174	0	-4.67656
L-403-A;D-404-*;	A*	587	0.00278456	20	0.00036501	-2.03192	-0.734335	0	-5.58803	L-403-A;D-404-*;	587	0.00278456	7	0.000237691	-2.46088	-0.756421	0	-5.92823	L-403-A;D-404-*;	587	0.00278456	11	0.000391668	-1.96143	-0.715476	0	-5.16758	L-403-A;D-404-*;	587	0.00278456	15	0.000352171	-2.06773	-0.73215	0	-5.81185	L-403-A;D-404-*;	587	0.00278456	33	0.000512741	-1.69208	-0.704265	0	-5.11273
L-403-*;D-404-S;	*S	348	0.00165081	11	0.000200756	-2.10694	-0.260286	0	-5.66304	L-403-*;D-404-S;	348	0.00165081	7	0.000237691	-1.93805	-0.250829	0	-5.4054	L-403-*;D-404-S;	348	0.00165081	5	0.000178031	-2.22707	-0.259946	0	-5.43321	L-403-*;D-404-S;	348	0.00165081	12	0.000281736	-1.76805	-0.246434	0	-5.51217	L-403-*;D-404-S;	348	0.00165081	14	0.000217526	-2.0267	-0.259425	0	-5.44736
L-403-C;D-404-L;	CL	224	0.00106259	7	0.000127754	-2.11836	-0.107974	0	-5.67447	L-403-C;D-404-L;	224	0.00106259	1	3.39559e-05	-3.44341	-0.115722	0	-6.91076	L-403-C;D-404-L;	224	0.00106259	1	3.56062e-05	-3.39595	-0.115536	0	-6.60209	L-403-C;D-404-L;	224	0.00106259	1	2.3478e-05	-3.8124	-0.1169	0	-7.55652	L-403-C;D-404-L;	224	0.00106259	6	9.32256e-05	-2.43345	-0.111477	0	-5.8541
L-403-E;D-404-P;	EP	260	0.00123337	8	0.000146004	-2.13387	-0.145707	0	-5.68998	L-403-E;D-404-P;	260	0.00123337	3	0.000101868	-2.49383	-0.148792	0	-5.96118	L-403-E;D-404-P;	260	0.00123337	2	7.12124e-05	-2.85184	-0.152242	0	-6.05798	L-403-E;D-404-P;	260	0.00123337	5	0.00011739	-2.352	-0.147867	0	-6.09612	L-403-E;D-404-P;	260	0.00123337	4	6.21504e-05	-2.98795	-0.154601	0	-6.4086
L-403-E;D-404-V;	EV	751	0.00356253	23	0.000419762	-2.13854	-1.21625	0	-5.69465	L-403-E;D-404-V;	751	0.00356253	7	0.000237691	-2.70726	-1.26012	0	-6.17461	L-403-E;D-404-V;	751	0.00356253	5	0.000178031	-2.99627	-1.27934	0	-6.20242	L-403-E;D-404-V;	751	0.00356253	10	0.00023478	-2.71958	-1.26621	0	-6.46369	L-403-E;D-404-V;	751	0.00356253	25	0.00038844	-2.21609	-1.23155	0	-5.63675
L-403-F;D-404-A;	FA	198	0.000939257	6	0.000109503	-2.14914	-0.0846349	0	-5.70525	L-403-F;D-404-A;	198	0.000939257	1	3.39559e-05	-3.32003	-0.0900774	0	-6.78738	L-403-F;D-404-A;	198	0.000939257	3	0.000106819	-2.17396	-0.08366	0	-5.3801	L-403-F;D-404-A;	198	0.000939257	4	9.39121e-05	-2.30273	-0.0853798	0	-6.04685	L-403-F;D-404-A;	198	0.000939257	7	0.000108763	-2.15592	-0.0851256	0	-5.57657
L-403-Y;D-404-L;	YL	102	0.000483859	3	5.47515e-05	-2.17899	-0.0225282	7.76041e-09	-5.7351	L-403-Y;D-404-L;	102	0.000483859	1	3.39559e-05	-2.65673	-0.02317	2.64151e-06	-6.12408	L-403-Y;D-404-L;	102	0.000483859	2	7.12124e-05	-1.91613	-0.0214576	3.05696e-05	-5.12227	L-403-Y;D-404-L;	102	0.000483859	4	9.39121e-05	-1.63943	-0.0206672	4.86192e-06	-5.38355	L-403-Y;D-404-L;	102	0.000483859	5	7.7688e-05	-1.82909	-0.0217302	2.34565e-08	-5.24975
L-403-T;D-404-S;	TS	514	0.00243827	15	0.000273758	-2.1868	-0.572514	0	-5.74291	L-403-T;D-404-S;	514	0.00243827	16	0.000543294	-1.50139	-0.502169	0	-4.96875	L-403-T;D-404-S;	514	0.00243827	15	0.000534093	-1.51848	-0.503655	0	-4.72462	L-403-T;D-404-S;	514	0.00243827	11	0.000258258	-2.24508	-0.572254	0	-5.9892	L-403-T;D-404-S;	514	0.00243827	20	0.000310752	-2.06005	-0.568048	0	-5.48071
L-403-W;D-404-*;	W*	309	0.00146581	9	0.000164255	-2.18875	-0.206947	0	-5.74485	L-403-W;D-404-*;	309	0.00146581	4	0.000135823	-2.37881	-0.208143	0	-5.84616	L-403-W;D-404-*;	309	0.00146581	4	0.000142425	-2.33135	-0.20711	0	-5.53749	L-403-W;D-404-*;	309	0.00146581	7	0.000164346	-2.18819	-0.205631	0	-5.9323	L-403-W;D-404-*;	309	0.00146581	18	0.000279677	-1.65653	-0.193933	0	-5.07719
L-403-F;D-404-V;	FV	139	0.000659377	4	7.3002e-05	-2.20081	-0.0419258	0	-5.75692	L-403-F;D-404-V;	139	0.000659377	4	0.000135823	-1.57994	-0.0374341	9.22485e-06	-5.04729	L-403-F;D-404-V;	139	0.000659377	3	0.000106819	-1.82016	-0.0392317	2.07213e-06	-5.02631	L-403-F;D-404-V;	139	0.000659377	1	2.3478e-05	-3.33523	-0.0445129	0	-7.07935	L-403-F;D-404-V;	139	0.000659377	6	9.32256e-05	-1.95627	-0.041046	5.53387e-14	-5.37693
L-403-R;D-404-*;	R*	955	0.00453025	27	0.000492764	-2.2185	-1.98241	0	-5.77461	L-403-R;D-404-*;	955	0.00453025	10	0.000339559	-2.59089	-2.02201	0	-6.05824	L-403-R;D-404-*;	955	0.00453025	18	0.000640912	-1.95564	-1.89216	0	-5.16179	L-403-R;D-404-*;	955	0.00453025	12	0.000281736	-2.77756	-2.05416	0	-6.52168	L-403-R;D-404-*;	955	0.00453025	26	0.000403978	-2.41717	-2.02394	0	-5.83783
L-403-R;D-404-N;	RN	503	0.00238609	14	0.000255507	-2.23416	-0.550756	0	-5.79027	L-403-R;D-404-N;	503	0.00238609	6	0.000203735	-2.46059	-0.55541	0	-5.92794	L-403-R;D-404-N;	503	0.00238609	6	0.000213637	-2.41313	-0.55289	0	-5.61928	L-403-R;D-404-N;	503	0.00238609	4	9.39121e-05	-3.23505	-0.581067	0	-6.97917	L-403-R;D-404-N;	503	0.00238609	25	0.00038844	-1.81527	-0.52738	0	-5.23593
L-403-P;D-404-T;	PT	216	0.00102464	6	0.000109503	-2.23615	-0.101581	0	-5.79226	L-403-P;D-404-T;	216	0.00102464	2	6.79117e-05	-2.71389	-0.104284	0	-6.18124	L-403-P;D-404-T;	216	0.00102464	7	0.000249243	-1.41367	-0.0864571	1.10969e-07	-4.61982	L-403-P;D-404-T;	216	0.00102464	5	0.00011739	-2.1666	-0.100252	0	-5.91071	L-403-P;D-404-T;	216	0.00102464	7	0.000108763	-2.24293	-0.102121	0	-5.66358
L-403-Q;D-404-G;	QG	1284	0.00609094	34	0.000620517	-2.284	-3.60501	0	-5.84011	L-403-Q;D-404-G;	1284	0.00609094	10	0.000339559	-2.88691	-3.72114	0	-6.35426	L-403-Q;D-404-G;	1284	0.00609094	12	0.000427274	-2.65713	-3.67005	0	-5.86328	L-403-Q;D-404-G;	1284	0.00609094	24	0.000563473	-2.38044	-3.61496	0	-6.12456	L-403-Q;D-404-G;	1284	0.00609094	23	0.000357365	-2.8358	-3.74689	0	-6.25646
L-403-A;D-404-G;	AG	3228	0.0153127	85	0.00155129	-2.2896	-22.7958	0	-5.8457	L-403-A;D-404-G;	3228	0.0153127	16	0.000543294	-3.33879	-23.956	0	-6.80614	L-403-A;D-404-G;	3228	0.0153127	17	0.000605305	-3.23071	-23.8628	0	-6.43685	L-403-A;D-404-G;	3228	0.0153127	43	0.00100956	-2.71917	-23.3928	0	-6.46329	L-403-A;D-404-G;	3228	0.0153127	56	0.000870106	-2.86783	-23.7148	0	-6.28848
L-403-N;D-404-A;	NA	228	0.00108157	6	0.000109503	-2.29022	-0.113732	0	-5.84632	L-403-N;D-404-A;	228	0.00108157	1	3.39559e-05	-3.46111	-0.119952	0	-6.92846	L-403-N;D-404-A;	228	0.00108157	1	3.56062e-05	-3.41365	-0.119763	0	-6.61979	L-403-N;D-404-A;	228	0.00108157	1	2.3478e-05	-3.8301	-0.121151	0	-7.57422	L-403-N;D-404-A;	228	0.00108157	3	4.66128e-05	-3.14429	-0.119537	0	-6.56495
L-403-E;D-404-G;	EG	2034	0.00964873	53	0.000967277	-2.3001	-9.05909	0	-5.85621	L-403-E;D-404-G;	2034	0.00964873	15	0.000509338	-2.94147	-9.3633	0	-6.40882	L-403-E;D-404-G;	2034	0.00964873	15	0.000534093	-2.89401	-9.33794	0	-6.10016	L-403-E;D-404-G;	2034	0.00964873	32	0.000751297	-2.55278	-9.19105	0	-6.2969	L-403-E;D-404-G;	2034	0.00964873	44	0.000683654	-2.64713	-9.31471	0	-6.06779
L-403-S;D-404-V;	SV	960	0.00455397	25	0.000456263	-2.30069	-2.01812	0	-5.8568	L-403-S;D-404-V;	960	0.00455397	6	0.000203735	-3.10693	-2.10116	0	-6.57429	L-403-S;D-404-V;	960	0.00455397	10	0.000356062	-2.54865	-2.03599	0	-5.7548	L-403-S;D-404-V;	960	0.00455397	16	0.000375649	-2.4951	-2.03902	0	-6.23922	L-403-S;D-404-V;	960	0.00455397	4	6.21504e-05	-4.2942	-2.16506	0	-7.71485
L-403-P;D-404-G;	PG	1722	0.00816869	44	0.000803022	-2.31968	-6.50388	0	-5.87579	L-403-P;D-404-G;	1722	0.00816869	27	0.000916808	-2.18717	-6.34177	0	-5.65452	L-403-P;D-404-G;	1722	0.00816869	18	0.000640912	-2.54517	-6.54916	0	-5.75132	L-403-P;D-404-G;	1722	0.00816869	52	0.00122086	-1.90075	-6.16272	0	-5.64487	L-403-P;D-404-G;	1722	0.00816869	70	0.00108763	-2.01631	-6.34462	0	-5.43696
L-403-R;D-404-E;	RE	1082	0.00513271	27	0.000492764	-2.34336	-2.57285	0	-5.89947	L-403-R;D-404-E;	1082	0.00513271	15	0.000509338	-2.31028	-2.53592	0	-5.77763	L-403-R;D-404-E;	1082	0.00513271	14	0.000498487	-2.33181	-2.53955	0	-5.53796	L-403-R;D-404-E;	1082	0.00513271	20	0.000469561	-2.39159	-2.56939	0	-6.13571	L-403-R;D-404-E;	1082	0.00513271	35	0.000543816	-2.24478	-2.56289	0	-5.66543
L-403-D;D-404-G;	DG	1042	0.00494296	26	0.000474513	-2.34343	-2.38615	0	-5.89954	L-403-D;D-404-G;	1042	0.00494296	17	0.00057725	-2.14744	-2.31164	0	-5.6148	L-403-D;D-404-G;	1042	0.00494296	9	0.000320456	-2.73597	-2.42912	0	-5.94212	L-403-D;D-404-G;	1042	0.00494296	29	0.000680863	-1.98236	-2.28235	0	-5.72648	L-403-D;D-404-G;	1042	0.00494296	21	0.00032629	-2.71793	-2.45376	0	-6.13859
L-403-Y;D-404-V;	YV	162	0.000768483	4	7.3002e-05	-2.35393	-0.0577249	0	-5.91004	L-403-Y;D-404-V;	162	0.000768483	6	0.000203735	-1.3276	-0.0474388	1.18858e-05	-4.79495	L-403-Y;D-404-V;	162	0.000768483	3	0.000106819	-1.97329	-0.0545873	4.93851e-08	-5.17943	L-403-Y;D-404-V;	162	0.000768483	1	2.3478e-05	-3.48835	-0.0607179	0	-7.23247	L-403-Y;D-404-V;	162	0.000768483	15	0.000233064	-1.1931	-0.0473846	2.40159e-08	-4.61376
L-403-*;D-404-W;	*W	490	0.00232442	12	0.000219006	-2.36213	-0.52846	0	-5.91824	L-403-*;D-404-W;	490	0.00232442	8	0.000271647	-2.14672	-0.511141	0	-5.61408	L-403-*;D-404-W;	490	0.00232442	6	0.000213637	-2.38695	-0.523475	0	-5.59309	L-403-*;D-404-W;	490	0.00232442	14	0.000328693	-1.9561	-0.502924	0	-5.70022	L-403-*;D-404-W;	490	0.00232442	36	0.000559354	-1.42445	-0.464213	0	-4.8451
L-403-H;D-404-G;	HG	701	0.00332535	17	0.000310259	-2.37192	-1.08242	0	-5.92803	L-403-H;D-404-G;	701	0.00332535	3	0.000101868	-3.48566	-1.13467	0	-6.95301	L-403-H;D-404-G;	701	0.00332535	4	0.000142425	-3.15052	-1.12198	0	-6.35666	L-403-H;D-404-G;	701	0.00332535	4	9.39121e-05	-3.56697	-1.13908	0	-7.31109	L-403-H;D-404-G;	701	0.00332535	26	0.000403978	-2.10797	-1.06192	0	-5.52863
L-403-G;D-404-V;	GV	2484	0.0117834	60	0.00109503	-2.37591	-13.5956	0	-5.93202	L-403-G;D-404-V;	2484	0.0117834	36	0.00122241	-2.26587	-13.3068	0	-5.73322	L-403-G;D-404-V;	2484	0.0117834	22	0.000783336	-2.71089	-13.7831	0	-5.91703	L-403-G;D-404-V;	2484	0.0117834	48	0.00112695	-2.34718	-13.4911	0	-6.0913	L-403-G;D-404-V;	2484	0.0117834	85	0.0013207	-2.18853	-13.4393	0	-5.60919
L-403-K;D-404-T;	KT	167	0.000792201	4	7.3002e-05	-2.38433	-0.0614915	0	-5.94044	L-403-K;D-404-T;	167	0.000792201	6	0.000203735	-1.35799	-0.0509023	6.86195e-06	-4.82535	L-403-K;D-404-T;	167	0.000792201	5	0.000178031	-1.49286	-0.0528186	1.95419e-06	-4.699	L-403-K;D-404-T;	167	0.000792201	5	0.00011739	-1.90931	-0.0580338	2.54622e-12	-5.65343	L-403-K;D-404-T;	167	0.000792201	6	9.32256e-05	-2.13979	-0.0604614	0	-5.56045
L-403-H;D-404-*;	H*	84	0.000398473	2	3.6501e-05	-2.3903	-0.0155648	1.18115e-07	-5.94641	L-403-H;D-404-*;	84	0.000398473	4	0.000135823	-1.07628	-0.0115566	0.00404878	-4.54363	L-403-H;D-404-*;	84	0.000398473	2	7.12124e-05	-1.72197	-0.0140722	0.000277275	-4.92812	L-403-H;D-404-*;	84	0.000398473	1	2.3478e-05	-2.83157	-0.0159373	3.7539e-07	-6.57569	L-403-H;D-404-*;	84	0.000398473	4	6.21504e-05	-1.85808	-0.0147982	3.90392e-07	-5.27874
L-403-S;D-404-G;	SG	2768	0.0131306	65	0.00118628	-2.40412	-16.9192	0	-5.96023	L-403-S;D-404-G;	2768	0.0131306	30	0.00101868	-2.55644	-16.9446	0	-6.02379	L-403-S;D-404-G;	2768	0.0131306	32	0.0011394	-2.44445	-16.7877	0	-5.65059	L-403-S;D-404-G;	2768	0.0131306	31	0.000727819	-2.89265	-17.3577	0	-6.63677	L-403-S;D-404-G;	2768	0.0131306	86	0.00133623	-2.28509	-16.8306	0	-5.70575
L-403-C;D-404-V;	CV	353	0.00167453	8	0.000146004	-2.43966	-0.2759	0	-5.99576	L-403-C;D-404-V;	353	0.00167453	11	0.000373514	-1.50033	-0.236785	0	-4.96768	L-403-C;D-404-V;	353	0.00167453	5	0.000178031	-2.24133	-0.267874	0	-5.44748	L-403-C;D-404-V;	353	0.00167453	2	4.69561e-05	-3.57408	-0.288895	0	-7.31819	L-403-C;D-404-V;	353	0.00167453	22	0.000341827	-1.58898	-0.249882	0	-5.00964
L-403-C;D-404-S;	CS	350	0.0016603	7	0.000127754	-2.56465	-0.27356	0	-6.12076	L-403-C;D-404-S;	350	0.0016603	2	6.79117e-05	-3.19655	-0.280261	0	-6.6639	L-403-C;D-404-S;	350	0.0016603	3	0.000106819	-2.74362	-0.27419	0	-5.94977	L-403-C;D-404-S;	350	0.0016603	1	2.3478e-05	-4.25869	-0.287263	0	-8.00281	L-403-C;D-404-S;	350	0.0016603	5	7.7688e-05	-3.06205	-0.280914	0	-6.48271
L-403-W;D-404-V;	WV	822	0.00389934	16	0.000292008	-2.59178	-1.51147	0	-6.14789	L-403-W;D-404-V;	822	0.00389934	11	0.000373514	-2.34561	-1.46851	0	-5.81296	L-403-W;D-404-V;	822	0.00389934	6	0.000213637	-2.90428	-1.52588	0	-6.11043	L-403-W;D-404-V;	822	0.00389934	10	0.00023478	-2.80991	-1.52446	0	-6.55403	L-403-W;D-404-V;	822	0.00389934	28	0.000435053	-2.19309	-1.47232	0	-5.61375
L-403-P;D-404-S;	PS	622	0.00295059	12	0.000219006	-2.60066	-0.865913	0	-6.15677	L-403-P;D-404-S;	622	0.00295059	12	0.00040747	-1.97979	-0.80617	0	-5.44715	L-403-P;D-404-S;	622	0.00295059	4	0.000142425	-3.03095	-0.878957	0	-6.23709	L-403-P;D-404-S;	622	0.00295059	8	0.000187824	-2.75425	-0.870273	0	-6.49837	L-403-P;D-404-S;	622	0.00295059	23	0.000357365	-2.111	-0.836316	0	-5.53166
L-403-T;D-404-C;	TC	214	0.00101516	4	7.3002e-05	-2.63231	-0.102695	0	-6.18842	L-403-T;D-404-C;	214	0.00101516	1	3.39559e-05	-3.39774	-0.105479	0	-6.86509	L-403-T;D-404-C;	214	0.00101516	3	0.000106819	-2.25167	-0.0985546	0	-5.45781	L-403-T;D-404-C;	214	0.00101516	4	9.39121e-05	-2.38044	-0.100416	0	-6.12456	L-403-T;D-404-C;	214	0.00101516	5	7.7688e-05	-2.5701	-0.102653	0	-5.99075
D-404-*;	L*	375	0.0017789	7	0.000127754	-2.63364	-0.315368	0	-6.18975	D-404-*;	375	0.0017789	6	0.000203735	-2.16693	-0.300068	0	-5.63428	D-404-*;	375	0.0017789	5	0.000178031	-2.30179	-0.304164	0	-5.50794	D-404-*;	375	0.0017789	7	0.000164346	-2.38177	-0.308379	0	-6.12589	D-404-*;	375	0.0017789	13	0.000201989	-2.17554	-0.30592	0	-5.59619
L-403-Q;D-404-S;	QS	435	0.00206352	8	0.000146004	-2.64853	-0.424729	0	-6.20464	L-403-Q;D-404-S;	435	0.00206352	1	3.39559e-05	-4.10711	-0.442445	0	-7.57446	L-403-Q;D-404-S;	435	0.00206352	5	0.000178031	-2.45021	-0.414807	0	-5.65636	L-403-Q;D-404-S;	435	0.00206352	4	9.39121e-05	-3.08981	-0.432329	0	-6.83393	L-403-Q;D-404-S;	435	0.00206352	5	7.7688e-05	-3.27947	-0.436883	0	-6.70012
L-403-R;D-404-L;	RL	1816	0.0086146	33	0.000602267	-2.66051	-7.4074	0	-6.21662	L-403-R;D-404-L;	1816	0.0086146	20	0.000679117	-2.54042	-7.28477	0	-6.00777	L-403-R;D-404-L;	1816	0.0086146	16	0.000569699	-2.7161	-7.36913	0	-5.92225	L-403-R;D-404-L;	1816	0.0086146	15	0.000352171	-3.1971	-7.56425	0	-6.94122	L-403-R;D-404-L;	1816	0.0086146	36	0.000559354	-2.73443	-7.45915	0	-6.15509
L-403-W;D-404-L;	WL	572	0.00271341	10	0.000182505	-2.69918	-0.736493	0	-6.25529	L-403-W;D-404-L;	572	0.00271341	1	3.39559e-05	-4.3809	-0.767663	0	-7.84825	L-403-W;D-404-L;	572	0.00271341	2	7.12124e-05	-3.64029	-0.75831	0	-6.84644	L-403-W;D-404-L;	572	0.00271341	7	0.000164346	-2.80399	-0.737953	0	-6.5481	L-403-W;D-404-L;	572	0.00271341	12	0.000186451	-2.67779	-0.737871	0	-6.09845
L-403-R;D-404-C;	RC	1035	0.00490975	18	0.000328509	-2.70441	-2.41202	0	-6.26052	L-403-R;D-404-C;	1035	0.00490975	6	0.000203735	-3.18216	-2.44948	0	-6.64951	L-403-R;D-404-C;	1035	0.00490975	7	0.000249243	-2.98055	-2.42812	0	-6.18669	L-403-R;D-404-C;	1035	0.00490975	12	0.000281736	-2.85801	-2.42277	0	-6.60212	L-403-R;D-404-C;	1035	0.00490975	15	0.000233064	-3.04767	-2.45526	0	-6.46832
L-403-G;D-404-S;	GS	1961	0.00930244	34	0.000620517	-2.70748	-8.66021	0	-6.26359	L-403-G;D-404-S;	1961	0.00930244	15	0.000509338	-2.90492	-8.68758	0	-6.37227	L-403-G;D-404-S;	1961	0.00930244	21	0.00074773	-2.52099	-8.47771	0	-5.72714	L-403-G;D-404-S;	1961	0.00930244	17	0.000399127	-3.14875	-8.80537	0	-6.89287	L-403-G;D-404-S;	1961	0.00930244	74	0.00114978	-2.0907	-8.29532	0	-5.51136
L-403-M;D-404-L;	ML	290	0.00137568	5	9.12525e-05	-2.71307	-0.189453	0	-6.26918	L-403-M;D-404-L;	290	0.00137568	2	6.79117e-05	-3.00849	-0.190934	0	-6.47585	L-403-M;D-404-L;	290	0.00137568	4	0.000142425	-2.26789	-0.181288	0	-5.47403	L-403-M;D-404-L;	290	0.00137568	2	4.69561e-05	-3.37749	-0.193994	0	-7.12161	L-403-M;D-404-L;	290	0.00137568	17	0.000264139	-1.65023	-0.170621	0	-5.07088
L-403-F;D-404-G;	FG	668	0.00316881	11	0.000200756	-2.75902	-1.00765	0	-6.31513	L-403-F;D-404-G;	668	0.00316881	14	0.000475382	-1.89699	-0.918457	0	-5.36434	L-403-F;D-404-G;	668	0.00316881	11	0.000391668	-2.09069	-0.942838	0	-5.29684	L-403-F;D-404-G;	668	0.00316881	9	0.000211302	-2.70782	-1.00111	0	-6.45194	L-403-F;D-404-G;	668	0.00316881	28	0.000435053	-1.98564	-0.951346	0	-5.4063
L-403-S;D-404-C;	SC	304	0.00144209	5	9.12525e-05	-2.76022	-0.208705	0	-6.31633	L-403-S;D-404-C;	304	0.00144209	6	0.000203735	-1.95703	-0.191945	0	-5.42438	L-403-S;D-404-C;	304	0.00144209	3	0.000106819	-2.60272	-0.204964	0	-5.80886	L-403-S;D-404-C;	304	0.00144209	1	2.3478e-05	-4.11778	-0.216338	0	-7.8619	L-403-S;D-404-C;	304	0.00144209	3	4.66128e-05	-3.43197	-0.214206	0	-6.85263
L-403-H;D-404-V;	HV	250	0.00118593	4	7.3002e-05	-2.7878	-0.141342	0	-6.3439	L-403-H;D-404-V;	250	0.00118593	5	0.000169779	-1.94378	-0.129559	0	-5.41113	L-403-H;D-404-V;	250	0.00118593	2	7.12124e-05	-2.81262	-0.140454	0	-6.01876	L-403-H;D-404-V;	250	0.00118593	2	4.69561e-05	-3.22907	-0.143511	0	-6.97319	L-403-H;D-404-V;	250	0.00118593	15	0.000233064	-1.62697	-0.126255	0	-5.04763
L-403-K;D-404-P;	KP	135	0.000640402	2	3.6501e-05	-2.86476	-0.0413672	0	-6.42087	L-403-K;D-404-P;	135	0.000640402	1	3.39559e-05	-2.93704	-0.0412384	1.88587e-08	-6.40439	L-403-K;D-404-P;	135	0.000640402	2	7.12124e-05	-2.19643	-0.0389895	4.69441e-07	-5.40258	L-403-K;D-404-P;	135	0.000640402	3	7.04341e-05	-2.20742	-0.0393278	1.03411e-10	-5.95154	L-403-K;D-404-P;	135	0.000640402	9	0.000139838	-1.52161	-0.0360406	2.44877e-09	-4.94227
L-403-*;D-404-R;	*R	1084	0.00514219	16	0.000292008	-2.86845	-2.6676	0	-6.42456	L-403-*;D-404-R;	1084	0.00514219	16	0.000543294	-2.24758	-2.52939	0	-5.71494	L-403-*;D-404-R;	1084	0.00514219	12	0.000427274	-2.48781	-2.58378	0	-5.69395	L-403-*;D-404-R;	1084	0.00514219	16	0.000375649	-2.61658	-2.6216	0	-6.3607	L-403-*;D-404-R;	1084	0.00514219	32	0.000497203	-2.33624	-2.5919	0	-5.75689
L-403-G;D-404-F;	GF	340	0.00161286	5	9.12525e-05	-2.87214	-0.262478	0	-6.42825	L-403-G;D-404-F;	340	0.00161286	2	6.79117e-05	-3.16756	-0.264187	0	-6.63491	L-403-G;D-404-F;	340	0.00161286	2	7.12124e-05	-3.1201	-0.263623	0	-6.32625	L-403-G;D-404-F;	340	0.00161286	2	4.69561e-05	-3.53655	-0.26777	0	-7.28067	L-403-G;D-404-F;	340	0.00161286	4	6.21504e-05	-3.25621	-0.266723	0	-6.67687
L-403-S;D-404-T;	ST	408	0.00193544	6	0.000109503	-2.87214	-0.377969	0	-6.42825	L-403-S;D-404-T;	408	0.00193544	2	6.79117e-05	-3.34988	-0.382843	0	-6.81723	L-403-S;D-404-T;	408	0.00193544	4	0.000142425	-2.60927	-0.369361	0	-5.81542	L-403-S;D-404-T;	408	0.00193544	10	0.00023478	-2.10944	-0.355437	0	-5.85356	L-403-S;D-404-T;	408	0.00193544	10	0.000155376	-2.52224	-0.372033	0	-5.9429
D-404-K;	LK	343	0.0016271	5	9.12525e-05	-2.88092	-0.267237	0	-6.43703	D-404-K;	343	0.0016271	3	0.000101868	-2.77088	-0.263865	0	-6.23823	D-404-K;	343	0.0016271	2	7.12124e-05	-3.12889	-0.26839	0	-6.33503	D-404-K;	343	0.0016271	1	2.3478e-05	-4.23849	-0.275822	0	-7.9826	D-404-K;	343	0.0016271	7	0.000108763	-2.70538	-0.265708	0	-6.12604
L-403-V;D-404-W;	VW	1236	0.00586324	18	0.000328509	-2.88189	-3.47028	0	-6.438	L-403-V;D-404-W;	1236	0.00586324	5	0.000169779	-3.54196	-3.53279	0	-7.00931	L-403-V;D-404-W;	1236	0.00586324	3	0.000106819	-4.00533	-3.5661	0	-7.21147	L-403-V;D-404-W;	1236	0.00586324	8	0.000187824	-3.44095	-3.53011	0	-7.18507	L-403-V;D-404-W;	1236	0.00586324	21	0.00032629	-2.88867	-3.47997	0	-6.30933
L-403-E;D-404-Q;	EQ	276	0.00130927	4	7.3002e-05	-2.88674	-0.173077	0	-6.44284	L-403-E;D-404-Q;	276	0.00130927	5	0.000169779	-2.04272	-0.160098	0	-5.51007	L-403-E;D-404-Q;	276	0.00130927	1	3.56062e-05	-3.6047	-0.176402	0	-6.81085	L-403-E;D-404-Q;	276	0.00130927	6	0.000140868	-2.2294	-0.164744	0	-5.97352	L-403-E;D-404-Q;	276	0.00130927	5	7.7688e-05	-2.82452	-0.173037	0	-6.24518
L-403-E;D-404-A;	EA	829	0.00393254	12	0.000219006	-2.88794	-1.56154	0	-6.44405	L-403-E;D-404-A;	829	0.00393254	6	0.000203735	-2.96022	-1.55678	0	-6.42757	L-403-E;D-404-A;	829	0.00393254	2	7.12124e-05	-4.01138	-1.60438	0	-7.21752	L-403-E;D-404-A;	829	0.00393254	3	7.04341e-05	-4.02236	-1.60664	0	-7.76648	L-403-E;D-404-A;	829	0.00393254	7	0.000108763	-3.58787	-1.59834	0	-7.00853
L-403-T;D-404-K;	TK	141	0.000668865	2	3.6501e-05	-2.90824	-0.045214	0	-6.46435	L-403-T;D-404-K;	141	0.000668865	4	0.000135823	-1.59423	-0.0386455	7.12213e-06	-5.06158	L-403-T;D-404-K;	141	0.000668865	1	3.56062e-05	-2.93306	-0.0449613	1.00894e-08	-6.13921	L-403-T;D-404-K;	141	0.000668865	4	9.39121e-05	-1.96322	-0.0416841	4.16603e-10	-5.70734	L-403-T;D-404-K;	141	0.000668865	9	0.000139838	-1.56509	-0.039677	3.02486e-10	-4.98575
D-404-L;	LL	711	0.00337279	10	0.000182505	-2.91672	-1.1501	0	-6.47283	D-404-L;	711	0.00337279	5	0.000169779	-2.98899	-1.14668	0	-6.45635	D-404-L;	711	0.00337279	3	0.000106819	-3.45236	-1.16595	0	-6.65851	D-404-L;	711	0.00337279	8	0.000187824	-2.88799	-1.14499	0	-6.6321	D-404-L;	711	0.00337279	11	0.000170914	-2.98234	-1.15588	0	-6.40299
L-403-N;D-404-R;	NR	434	0.00205877	6	0.000109503	-2.93391	-0.42884	0	-6.49002	L-403-N;D-404-R;	434	0.00205877	2	6.79117e-05	-3.41166	-0.434008	0	-6.87901	L-403-N;D-404-R;	434	0.00205877	2	7.12124e-05	-3.3642	-0.433289	0	-6.57035	L-403-N;D-404-R;	434	0.00205877	1	2.3478e-05	-4.4738	-0.442677	0	-8.21792	L-403-N;D-404-R;	434	0.00205877	7	0.000108763	-2.94069	-0.429978	0	-6.36135
L-403-R;D-404-W;	RW	1809	0.00858139	25	0.000456263	-2.93428	-7.45074	0	-6.49039	L-403-R;D-404-W;	1809	0.00858139	10	0.000339559	-3.2297	-7.49595	0	-6.69706	L-403-R;D-404-W;	1809	0.00858139	19	0.000676518	-2.54039	-7.22505	0	-5.74654	L-403-R;D-404-W;	1809	0.00858139	31	0.000727819	-2.4673	-7.22529	0	-6.21142	L-403-R;D-404-W;	1809	0.00858139	56	0.000870106	-2.28874	-7.19077	0	-5.70939
L-403-H;D-404-R;	HR	583	0.00276559	8	0.000146004	-2.94137	-0.774087	0	-6.49748	L-403-H;D-404-R;	583	0.00276559	5	0.000169779	-2.79051	-0.763168	0	-6.25786	L-403-H;D-404-R;	583	0.00276559	6	0.000213637	-2.56073	-0.75155	0	-5.76688	L-403-H;D-404-R;	583	0.00276559	4	9.39121e-05	-3.38265	-0.784137	0	-7.12677	L-403-H;D-404-R;	583	0.00276559	9	0.000139838	-2.98452	-0.777222	0	-6.40518
L-403-N;D-404-G;	NG	659	0.00312611	9	0.000164255	-2.94613	-0.98926	0	-6.50224	L-403-N;D-404-G;	659	0.00312611	10	0.000339559	-2.2199	-0.932102	0	-5.68725	L-403-N;D-404-G;	659	0.00312611	2	7.12124e-05	-3.78188	-1.00964	0	-6.98802	L-403-N;D-404-G;	659	0.00312611	6	0.000140868	-3.09972	-0.992593	0	-6.84384	L-403-N;D-404-G;	659	0.00312611	5	7.7688e-05	-3.69484	-1.01208	0	-7.1155
L-403-A;D-404-S;	AS	1101	0.00522284	15	0.000273758	-2.94855	-2.76159	0	-6.50466	L-403-A;D-404-S;	1101	0.00522284	3	0.000101868	-3.93712	-2.82677	0	-7.40447	L-403-A;D-404-S;	1101	0.00522284	8	0.00028485	-2.90883	-2.73811	0	-6.11498	L-403-A;D-404-S;	1101	0.00522284	3	7.04341e-05	-4.30612	-2.84413	0	-8.05024	L-403-A;D-404-S;	1101	0.00522284	9	0.000139838	-3.62031	-2.82106	0	-7.04097
D-404-T;	LT	516	0.00244776	7	0.000127754	-2.95283	-0.606682	0	-6.50893	D-404-T;	516	0.00244776	11	0.000373514	-1.87997	-0.546564	0	-5.34732	D-404-T;	516	0.00244776	9	0.000320456	-2.03318	-0.558417	0	-5.23933	D-404-T;	516	0.00244776	4	9.39121e-05	-3.26057	-0.612	0	-7.00469	D-404-T;	516	0.00244776	11	0.000170914	-2.66177	-0.599949	0	-6.08243
L-403-G;D-404-A;	GA	2290	0.0108631	31	0.000565766	-2.95495	-11.9501	0	-6.51106	L-403-G;D-404-A;	2290	0.0108631	14	0.000475382	-3.12901	-11.9667	0	-6.59636	L-403-G;D-404-A;	2290	0.0108631	11	0.000391668	-3.32271	-12.0474	0	-6.52886	L-403-G;D-404-A;	2290	0.0108631	11	0.000258258	-3.73917	-12.2009	0	-7.48329	L-403-G;D-404-A;	2290	0.0108631	46	0.00071473	-2.72122	-11.8533	0	-6.14188
L-403-R;D-404-V;	RV	1927	0.00914115	26	0.000474513	-2.95825	-8.46297	0	-6.51436	L-403-R;D-404-V;	1927	0.00914115	15	0.000509338	-2.88743	-8.38149	0	-6.35478	L-403-R;D-404-V;	1927	0.00914115	18	0.000640912	-2.65765	-8.26648	0	-5.8638	L-403-R;D-404-V;	1927	0.00914115	22	0.000516517	-2.87343	-8.4047	0	-6.61755	L-403-R;D-404-V;	1927	0.00914115	49	0.000761342	-2.48546	-8.27925	0	-5.90612
L-403-G;D-404-C;	GC	1055	0.00500463	14	0.000255507	-2.97487	-2.5384	0	-6.53098	L-403-G;D-404-C;	1055	0.00500463	7	0.000237691	-3.04715	-2.53124	0	-6.5145	L-403-G;D-404-C;	1055	0.00500463	12	0.000427274	-2.46069	-2.44202	0	-5.66684	L-403-G;D-404-C;	1055	0.00500463	17	0.000399127	-2.52884	-2.46855	0	-6.27296	L-403-G;D-404-C;	1055	0.00500463	34	0.000528278	-2.24849	-2.43737	0	-5.66915
L-403-V;D-404-G;	VG	3574	0.0169541	47	0.000857774	-2.98392	-29.1423	0	-6.54003	L-403-V;D-404-G;	3574	0.0169541	20	0.000679117	-3.21747	-29.2461	0	-6.68482	L-403-V;D-404-G;	3574	0.0169541	19	0.000676518	-3.2213	-29.2426	0	-6.42745	L-403-V;D-404-G;	3574	0.0169541	18	0.000422605	-3.69183	-29.6905	0	-7.43594	L-403-V;D-404-G;	3574	0.0169541	48	0.000745805	-3.1238	-29.3531	0	-6.54446
L-403-*;D-404-V;	*V	541	0.00256635	7	0.000127754	-3.00014	-0.668176	0	-6.55625	L-403-*;D-404-V;	541	0.00256635	7	0.000237691	-2.37927	-0.638053	0	-5.84662	L-403-*;D-404-V;	541	0.00256635	4	0.000142425	-2.89143	-0.66052	0	-6.09757	L-403-*;D-404-V;	541	0.00256635	3	7.04341e-05	-3.59556	-0.67889	0	-7.33968	L-403-*;D-404-V;	541	0.00256635	7	0.000108763	-3.16107	-0.67338	0	-6.58173
L-403-M;D-404-V;	MV	392	0.00185954	5	9.12525e-05	-3.01445	-0.351005	0	-6.57056	L-403-M;D-404-V;	392	0.00185954	1	3.39559e-05	-4.00302	-0.358727	0	-7.47037	L-403-M;D-404-V;	392	0.00185954	5	0.000178031	-2.34613	-0.333779	0	-5.55227	L-403-M;D-404-V;	392	0.00185954	6	0.000140868	-2.58026	-0.342015	0	-6.32438	L-403-M;D-404-V;	392	0.00185954	8	0.000124301	-2.70538	-0.347048	0	-6.12604
L-403-T;D-404-A;	TA	707	0.00335381	9	0.000164255	-3.01644	-1.14186	0	-6.57254	L-403-T;D-404-A;	707	0.00335381	6	0.000203735	-2.80103	-1.123	0	-6.26838	L-403-T;D-404-A;	707	0.00335381	7	0.000249243	-2.59942	-1.10833	0	-5.80557	L-403-T;D-404-A;	707	0.00335381	8	0.000187824	-2.88235	-1.13184	0	-6.62646	L-403-T;D-404-A;	707	0.00335381	15	0.000233064	-2.66654	-1.12659	0	-6.0872
L-403-C;D-404-A;	CA	393	0.00186428	5	9.12525e-05	-3.017	-0.352833	0	-6.57311	L-403-C;D-404-A;	393	0.00186428	3	0.000101868	-2.90696	-0.348958	0	-6.37431	L-403-C;D-404-A;	393	0.00186428	1	3.56062e-05	-3.95811	-0.360249	0	-7.16426	L-403-C;D-404-A;	393	0.00186428	6	0.000140868	-2.58281	-0.343821	0	-6.32692	L-403-C;D-404-A;	393	0.00186428	9	0.000139838	-2.59014	-0.346613	0	-6.0108
L-403-G;D-404-P;	GP	1101	0.00522284	14	0.000255507	-3.01755	-2.76929	0	-6.57365	L-403-G;D-404-P;	1101	0.00522284	11	0.000373514	-2.63784	-2.69622	0	-6.10519	L-403-G;D-404-P;	1101	0.00522284	4	0.000142425	-3.60198	-2.80693	0	-6.80813	L-403-G;D-404-P;	1101	0.00522284	8	0.000187824	-3.32529	-2.79191	0	-7.06941	L-403-G;D-404-P;	1101	0.00522284	16	0.000248602	-3.04494	-2.77811	0	-6.4656
L-403-K;D-404-G;	KG	1198	0.00568298	15	0.000273758	-3.03299	-3.28069	0	-6.5891	L-403-K;D-404-G;	1198	0.00568298	6	0.000203735	-3.32841	-3.2985	0	-6.79576	L-403-K;D-404-G;	1198	0.00568298	4	0.000142425	-3.68642	-3.32987	0	-6.89256	L-403-K;D-404-G;	1198	0.00568298	6	0.000140868	-3.69741	-3.33635	0	-7.44152	L-403-K;D-404-G;	1198	0.00568298	23	0.000357365	-2.76647	-3.25129	0	-6.18713
L-403-C;D-404-G;	CG	1120	0.00531297	14	0.000255507	-3.03466	-2.86758	0	-6.59076	L-403-C;D-404-G;	1120	0.00531297	12	0.00040747	-2.56794	-2.77651	0	-6.03529	L-403-C;D-404-G;	1120	0.00531297	8	0.00028485	-2.92594	-2.83586	0	-6.13209	L-403-C;D-404-G;	1120	0.00531297	15	0.000352171	-2.71379	-2.81525	0	-6.45791	L-403-C;D-404-G;	1120	0.00531297	16	0.000248602	-3.06205	-2.87656	0	-6.48271
L-403-A;D-404-A;	AA	1372	0.00650838	17	0.000310259	-3.04344	-4.3046	0	-6.59955	L-403-A;D-404-A;	1372	0.00650838	16	0.000543294	-2.4832	-4.13977	0	-5.95055	L-403-A;D-404-A;	1372	0.00650838	14	0.000498487	-2.56927	-4.16486	0	-5.77542	L-403-A;D-404-A;	1372	0.00650838	11	0.000258258	-3.22689	-4.32196	0	-6.971	L-403-A;D-404-A;	1372	0.00650838	35	0.000543816	-2.48224	-4.19607	0	-5.90289
L-403-R;D-404-S;	RS	2137	0.0101373	26	0.000474513	-3.06169	-10.4503	0	-6.6178	L-403-R;D-404-S;	2137	0.0101373	20	0.000679117	-2.70319	-10.2007	0	-6.17054	L-403-R;D-404-S;	2137	0.0101373	14	0.000498487	-3.0124	-10.3666	0	-6.21855	L-403-R;D-404-S;	2137	0.0101373	30	0.000704341	-2.66672	-10.2206	0	-6.41083	L-403-R;D-404-S;	2137	0.0101373	78	0.00121193	-2.12401	-9.88488	0	-5.54467
D-404-H;	LH	250	0.00118593	3	5.47515e-05	-3.07548	-0.143094	0	-6.63159	D-404-H;	250	0.00118593	3	0.000101868	-2.45461	-0.137134	0	-5.92196	D-404-H;	250	0.00118593	1	3.56062e-05	-3.50576	-0.144366	0	-6.71191	D-404-H;	250	0.00118593	2	4.69561e-05	-3.22907	-0.143511	0	-6.97319	D-404-H;	250	0.00118593	4	6.21504e-05	-2.94873	-0.14272	0	-6.36938
L-403-V;D-404-Q;	VQ	422	0.00200185	5	9.12525e-05	-3.0882	-0.407913	0	-6.64431	L-403-V;D-404-Q;	422	0.00200185	4	0.000135823	-2.69047	-0.397464	0	-6.15782	L-403-V;D-404-Q;	422	0.00200185	2	7.12124e-05	-3.33616	-0.409295	0	-6.54231	L-403-V;D-404-Q;	422	0.00200185	5	0.00011739	-2.83632	-0.402332	0	-6.58044	L-403-V;D-404-Q;	422	0.00200185	5	7.7688e-05	-3.24913	-0.410809	0	-6.66978
L-403-R;D-404-G;	RG	4207	0.0199568	49	0.000894275	-3.10531	-40.5651	0	-6.66142	L-403-R;D-404-G;	4207	0.0199568	32	0.00108659	-2.91053	-39.9955	0	-6.37788	L-403-R;D-404-G;	4207	0.0199568	26	0.000925761	-3.07071	-40.2793	0	-6.27686	L-403-R;D-404-G;	4207	0.0199568	25	0.000586951	-3.52639	-40.9867	0	-7.2705	L-403-R;D-404-G;	4207	0.0199568	67	0.00104102	-2.95337	-40.4231	0	-6.37403
L-403-A;D-404-K;	AK	435	0.00206352	5	9.12525e-05	-3.11854	-0.433898	0	-6.67465	L-403-A;D-404-K;	435	0.00206352	3	0.000101868	-3.00849	-0.429602	0	-6.47585	L-403-A;D-404-K;	435	0.00206352	1	3.56062e-05	-4.05965	-0.442085	0	-7.26579	L-403-A;D-404-K;	435	0.00206352	2	4.69561e-05	-3.78296	-0.440619	0	-7.52707	L-403-A;D-404-K;	435	0.00206352	5	7.7688e-05	-3.27947	-0.436883	0	-6.70012
L-403-S;D-404-L;	SL	522	0.00247622	6	0.000109503	-3.11854	-0.624814	0	-6.67465	L-403-S;D-404-L;	522	0.00247622	1	3.39559e-05	-4.28943	-0.638653	0	-7.75678	L-403-S;D-404-L;	522	0.00247622	2	7.12124e-05	-3.54882	-0.630113	0	-6.75497	L-403-S;D-404-L;	522	0.00247622	3	7.04341e-05	-3.55981	-0.631519	0	-7.30393	L-403-S;D-404-L;	522	0.00247622	18	0.000279677	-2.18085	-0.593067	0	-5.60151
L-403-V;D-404-Y;	VY	176	0.000834895	2	3.6501e-05	-3.12997	-0.071057	0	-6.68607	L-403-V;D-404-Y;	176	0.000834895	2	6.79117e-05	-2.5091	-0.0682615	1.0602e-11	-5.97645	L-403-V;D-404-Y;	176	0.000834895	2	7.12124e-05	-2.46164	-0.0679677	1.38434e-11	-5.66778	L-403-V;D-404-Y;	176	0.000834895	1	2.3478e-05	-3.57124	-0.0718104	0	-7.31536	L-403-V;D-404-Y;	176	0.000834895	5	7.7688e-05	-2.3746	-0.0685272	0	-5.79526
L-403-P;D-404-*;	P*	266	0.00126183	3	5.47515e-05	-3.13751	-0.162352	0	-6.69362	L-403-P;D-404-*;	266	0.00126183	7	0.000237691	-1.66935	-0.139795	0	-5.1367	L-403-P;D-404-*;	266	0.00126183	2	7.12124e-05	-2.87465	-0.159543	0	-6.0808	L-403-P;D-404-*;	266	0.00126183	2	4.69561e-05	-3.29111	-0.162793	0	-7.03522	L-403-P;D-404-*;	266	0.00126183	7	0.000108763	-2.45114	-0.157394	0	-5.8718
L-403-V;D-404-A;	VA	1432	0.00679301	16	0.000292008	-3.14687	-4.70672	0	-6.70298	L-403-V;D-404-A;	1432	0.00679301	9	0.000305603	-3.10136	-4.67418	0	-6.56871	L-403-V;D-404-A;	1432	0.00679301	10	0.000356062	-2.94854	-4.64104	0	-6.15469	L-403-V;D-404-A;	1432	0.00679301	17	0.000399127	-2.83437	-4.63237	0	-6.57849	L-403-V;D-404-A;	1432	0.00679301	17	0.000264139	-3.24717	-4.73017	0	-6.66783
L-403-E;D-404-S;	ES	631	0.00299329	7	0.000127754	-3.15402	-0.914105	0	-6.71013	L-403-E;D-404-S;	631	0.00299329	3	0.000101868	-3.38045	-0.91658	0	-6.84781	L-403-E;D-404-S;	631	0.00299329	3	0.000106819	-3.333	-0.915011	0	-6.53914	L-403-E;D-404-S;	631	0.00299329	5	0.00011739	-3.23862	-0.914535	0	-6.98274	L-403-E;D-404-S;	631	0.00299329	16	0.000248602	-2.48828	-0.887906	0	-5.90893
L-403-E;D-404-L;	EL	554	0.00262802	6	0.000109503	-3.17803	-0.705185	0	-6.73414	L-403-E;D-404-L;	554	0.00262802	4	0.000135823	-2.96263	-0.695323	0	-6.42998	L-403-E;D-404-L;	554	0.00262802	3	0.000106819	-3.20285	-0.702155	0	-6.409	L-403-E;D-404-L;	554	0.00262802	2	4.69561e-05	-4.02477	-0.717536	0	-7.76889	L-403-E;D-404-L;	554	0.00262802	8	0.000124301	-3.05128	-0.703545	0	-6.47194
L-403-Q;D-404-*;	Q*	185	0.000877588	2	3.6501e-05	-3.17984	-0.0786417	0	-6.73595	L-403-Q;D-404-*;	185	0.000877588	1	3.39559e-05	-3.25212	-0.0784578	0	-6.71947	L-403-Q;D-404-*;	185	0.000877588	1	3.56062e-05	-3.20466	-0.0783043	0	-6.4108	L-403-Q;D-404-*;	185	0.000877588	1	2.3478e-05	-3.62111	-0.0794323	0	-7.36523	L-403-Q;D-404-*;	185	0.000877588	3	4.66128e-05	-2.9353	-0.0781117	0	-6.35596
L-403-W;D-404-R;	WR	1750	0.00830151	18	0.000328509	-3.22963	-7.04813	0	-6.78574	L-403-W;D-404-R;	1750	0.00830151	13	0.000441426	-2.93418	-6.92866	0	-6.40153	L-403-W;D-404-R;	1750	0.00830151	5	0.000178031	-3.84224	-7.12835	0	-7.04838	L-403-W;D-404-R;	1750	0.00830151	19	0.000446083	-2.92369	-6.94813	0	-6.66781	L-403-W;D-404-R;	1750	0.00830151	22	0.000341827	-3.18989	-7.05228	0	-6.61054
L-403-K;D-404-R;	KR	918	0.00435474	9	0.000164255	-3.2776	-1.94229	0	-6.83371	L-403-K;D-404-R;	918	0.00435474	7	0.000237691	-2.90805	-1.90413	0	-6.3754	L-403-K;D-404-R;	918	0.00435474	14	0.000498487	-2.16744	-1.79701	0	-5.37359	L-403-K;D-404-R;	918	0.00435474	8	0.000187824	-3.14351	-1.92928	0	-6.88763	L-403-K;D-404-R;	918	0.00435474	12	0.000186451	-3.15085	-1.93825	0	-6.57151
L-403-W;D-404-G;	WG	2249	0.0106686	22	0.000401511	-3.27983	-11.6583	0	-6.83594	L-403-W;D-404-G;	2249	0.0106686	13	0.000441426	-3.18505	-11.567	0	-6.6524	L-403-W;D-404-G;	2249	0.0106686	6	0.000213637	-3.91078	-11.788	0	-7.11693	L-403-W;D-404-G;	2249	0.0106686	12	0.000281736	-3.63409	-11.7424	0	-7.37821	L-403-W;D-404-G;	2249	0.0106686	16	0.000248602	-3.75921	-11.8007	0	-7.17987
L-403-R;D-404-R;	RR	4011	0.0190271	39	0.00071177	-3.28586	-37.0885	0	-6.84197	L-403-R;D-404-R;	4011	0.0190271	25	0.000848896	-3.10968	-36.6835	0	-6.57703	L-403-R;D-404-R;	4011	0.0190271	18	0.000640912	-3.39073	-37.0389	0	-6.59687	L-403-R;D-404-R;	4011	0.0190271	26	0.000610429	-3.43946	-37.174	0	-7.18357	L-403-R;D-404-R;	4011	0.0190271	80	0.00124301	-2.72833	-36.3773	0	-6.14899
L-403-R;D-404-A;	RA	1749	0.00829677	17	0.000310259	-3.28622	-7.05209	0	-6.84232	L-403-R;D-404-A;	1749	0.00829677	8	0.000271647	-3.41912	-7.05007	0	-6.88647	L-403-R;D-404-A;	1749	0.00829677	6	0.000213637	-3.65934	-7.09295	0	-6.86549	L-403-R;D-404-A;	1749	0.00829677	4	9.39121e-05	-4.48126	-7.1898	0	-8.22538	L-403-R;D-404-A;	1749	0.00829677	28	0.000435053	-2.94815	-6.98513	0	-6.36881
L-403-V;D-404-M;	VM	421	0.00199711	4	7.3002e-05	-3.30897	-0.408872	0	-6.86508	L-403-V;D-404-M;	421	0.00199711	1	3.39559e-05	-4.07439	-0.414225	0	-7.54174	L-403-V;D-404-M;	421	0.00199711	3	0.000106819	-2.92832	-0.400741	0	-6.13447	L-403-V;D-404-M;	421	0.00199711	2	4.69561e-05	-3.75024	-0.412457	0	-7.49436	L-403-V;D-404-M;	421	0.00199711	13	0.000201989	-2.29124	-0.389541	0	-5.7119
L-403-A;D-404-V;	AV	1270	0.00602453	12	0.000219006	-3.31449	-3.72134	0	-6.8706	L-403-A;D-404-V;	1270	0.00602453	6	0.000203735	-3.38677	-3.71366	0	-6.85412	L-403-A;D-404-V;	1270	0.00602453	4	0.000142425	-3.74478	-3.7469	0	-6.95093	L-403-A;D-404-V;	1270	0.00602453	8	0.000187824	-3.46809	-3.72965	0	-7.2122	L-403-A;D-404-V;	1270	0.00602453	15	0.000233064	-3.25228	-3.72101	0	-6.67294
L-403-A;D-404-R;	AR	2246	0.0106544	21	0.000383261	-3.32501	-11.6423	0	-6.88112	L-403-A;D-404-R;	2246	0.0106544	15	0.000509338	-3.04062	-11.469	0	-6.50797	L-403-A;D-404-R;	2246	0.0106544	4	0.000142425	-4.31491	-11.826	0	-7.52106	L-403-A;D-404-R;	2246	0.0106544	10	0.00023478	-3.81508	-11.7533	0	-7.55919	L-403-A;D-404-R;	2246	0.0106544	17	0.000264139	-3.69725	-11.7566	0	-7.11791
L-403-W;D-404-A;	WA	857	0.00406537	8	0.000146004	-3.32663	-1.69513	0	-6.88273	L-403-W;D-404-A;	857	0.00406537	8	0.000271647	-2.70576	-1.64078	0	-6.17311	L-403-W;D-404-A;	857	0.00406537	12	0.000427274	-2.25283	-1.58075	0	-5.45898	L-403-W;D-404-A;	857	0.00406537	21	0.000493039	-2.10967	-1.56825	0	-5.85379	L-403-W;D-404-A;	857	0.00406537	14	0.000217526	-2.92794	-1.67574	0	-6.3486
L-403-R;D-404-Q;	RQ	879	0.00416973	8	0.000146004	-3.35197	-1.78452	0	-6.90808	L-403-R;D-404-Q;	879	0.00416973	8	0.000271647	-2.7311	-1.7288	0	-6.19846	L-403-R;D-404-Q;	879	0.00416973	7	0.000249243	-2.81718	-1.73678	0	-6.02332	L-403-R;D-404-Q;	879	0.00416973	17	0.000399127	-2.34633	-1.68923	0	-6.09045	L-403-R;D-404-Q;	879	0.00416973	19	0.000295214	-2.6479	-1.73966	0	-6.06856
L-403-P;D-404-W;	PW	550	0.00260905	5	9.12525e-05	-3.35311	-0.698688	0	-6.90922	L-403-P;D-404-W;	550	0.00260905	6	0.000203735	-2.54992	-0.668676	0	-6.01727	L-403-P;D-404-W;	550	0.00260905	2	7.12124e-05	-3.60107	-0.700442	0	-6.80722	L-403-P;D-404-W;	550	0.00260905	1	2.3478e-05	-4.71067	-0.712324	0	-8.45479	L-403-P;D-404-W;	550	0.00260905	10	0.000155376	-2.82089	-0.687028	0	-6.24155
L-403-T;D-404-W;	TW	554	0.00262802	5	9.12525e-05	-3.36036	-0.709027	0	-6.91646	L-403-T;D-404-W;	554	0.00262802	1	3.39559e-05	-4.34893	-0.719853	0	-7.81628	L-403-T;D-404-W;	554	0.00262802	4	0.000142425	-2.91517	-0.693481	0	-6.12132	L-403-T;D-404-W;	554	0.00262802	5	0.00011739	-3.10848	-0.701721	0	-6.8526	L-403-T;D-404-W;	554	0.00262802	11	0.000170914	-2.73283	-0.694133	0	-6.15349
L-403-V;D-404-V;	VV	1365	0.00647518	12	0.000219006	-3.38663	-4.30737	0	-6.94274	L-403-V;D-404-V;	1365	0.00647518	7	0.000237691	-3.30476	-4.27892	0	-6.77211	L-403-V;D-404-V;	1365	0.00647518	10	0.000356062	-2.90063	-4.20689	0	-6.10677	L-403-V;D-404-V;	1365	0.00647518	7	0.000164346	-3.67376	-4.32923	0	-7.41787	L-403-V;D-404-V;	1365	0.00647518	16	0.000248602	-3.25988	-4.29945	0	-6.68054
L-403-V;D-404-C;	VC	570	0.00270392	5	9.12525e-05	-3.38883	-0.751142	0	-6.94494	L-403-V;D-404-C;	570	0.00270392	1	3.39559e-05	-4.3774	-0.762275	0	-7.84475	L-403-V;D-404-C;	570	0.00270392	1	3.56062e-05	-4.32994	-0.761804	0	-7.53608	L-403-V;D-404-C;	570	0.00270392	9	0.000211302	-2.54917	-0.721613	0	-6.29329	L-403-V;D-404-C;	570	0.00270392	6	9.32256e-05	-3.36744	-0.75188	0	-6.78809
L-403-R;D-404-H;	RH	465	0.00220583	4	7.3002e-05	-3.40837	-0.500148	0	-6.96448	L-403-R;D-404-H;	465	0.00220583	3	0.000101868	-3.07519	-0.492327	0	-6.54254	L-403-R;D-404-H;	465	0.00220583	2	7.12124e-05	-3.43319	-0.498433	0	-6.63934	L-403-R;D-404-H;	465	0.00220583	3	7.04341e-05	-3.44418	-0.499683	0	-7.1883	L-403-R;D-404-H;	465	0.00220583	8	0.000124301	-2.87615	-0.492282	0	-6.29681
L-403-R;D-404-M;	RM	700	0.0033206	6	0.000109503	-3.41195	-1.13352	0	-6.96806	L-403-R;D-404-M;	700	0.0033206	6	0.000203735	-2.79108	-1.10025	0	-6.25843	L-403-R;D-404-M;	700	0.0033206	2	7.12124e-05	-3.84224	-1.14054	0	-7.04838	L-403-R;D-404-M;	700	0.0033206	6	0.000140868	-3.16008	-1.12245	0	-6.90419	L-403-R;D-404-M;	700	0.0033206	3	4.66128e-05	-4.26603	-1.15081	0	-7.68668
L-403-G;D-404-L;	GL	1772	0.00840587	15	0.000273758	-3.42444	-7.26604	0	-6.98055	L-403-G;D-404-L;	1772	0.00840587	11	0.000373514	-3.11373	-7.16085	0	-6.58108	L-403-G;D-404-L;	1772	0.00840587	5	0.000178031	-3.85473	-7.31044	0	-7.06087	L-403-G;D-404-L;	1772	0.00840587	26	0.000610429	-2.62252	-7.0081	0	-6.36664	L-403-G;D-404-L;	1772	0.00840587	26	0.000403978	-3.03533	-7.1937	0	-6.45598
L-403-S;D-404-W;	SW	849	0.00402742	7	0.000127754	-3.45078	-1.66906	0	-7.00689	L-403-S;D-404-W;	849	0.00402742	11	0.000373514	-2.37792	-1.57118	0	-5.84528	L-403-S;D-404-W;	849	0.00402742	8	0.00028485	-2.64892	-1.60369	0	-5.85507	L-403-S;D-404-W;	849	0.00402742	5	0.00011739	-3.53538	-1.66958	0	-7.2795	L-403-S;D-404-W;	849	0.00402742	28	0.000435053	-2.22541	-1.57525	0	-5.64607
D-404-P;	LP	371	0.00175992	3	5.47515e-05	-3.47022	-0.318867	0	-7.02633	D-404-P;	371	0.00175992	3	0.000101868	-2.84935	-0.310056	0	-6.3167	D-404-P;	371	0.00175992	5	0.000178031	-2.29107	-0.297395	0	-5.49721	D-404-P;	371	0.00175992	6	0.000140868	-2.5252	-0.305191	0	-6.26932	D-404-P;	371	0.00175992	13	0.000201989	-2.16481	-0.299123	0	-5.58547
L-403-G;D-404-G;	GG	5967	0.0283058	48	0.000876024	-3.47543	-82.495	0	-7.03154	L-403-G;D-404-G;	5967	0.0283058	32	0.00108659	-3.26002	-81.644	0	-6.72738	L-403-G;D-404-G;	5967	0.0283058	21	0.00074773	-3.63378	-82.5088	0	-6.83993	L-403-G;D-404-G;	5967	0.0283058	52	0.00122086	-3.14351	-81.5121	0	-6.88763	L-403-G;D-404-G;	5967	0.0283058	86	0.00133623	-3.05321	-81.6233	0	-6.47387
L-403-T;D-404-G;	TG	1876	0.00889922	15	0.000273758	-3.48148	-8.15537	0	-7.03758	L-403-T;D-404-G;	1876	0.00889922	15	0.000509338	-2.86061	-7.93263	0	-6.32796	L-403-T;D-404-G;	1876	0.00889922	4	0.000142425	-4.1349	-8.23139	0	-7.34105	L-403-T;D-404-G;	1876	0.00889922	10	0.00023478	-3.63507	-8.17057	0	-7.37919	L-403-T;D-404-G;	1876	0.00889922	25	0.00038844	-3.13158	-8.0895	0	-6.55224
L-403-*;D-404-*;	**	128	0.000607196	1	1.82505e-05	-3.50466	-0.037987	0	-7.06077	L-403-*;D-404-*;	128	0.000607196	6	0.000203735	-1.09203	-0.0270319	0.000429601	-4.55938	L-403-*;D-404-*;	128	0.000607196	4	0.000142425	-1.45004	-0.0306749	3.76523e-05	-4.65618	L-403-*;D-404-*;	128	0.000607196	1	2.3478e-05	-3.25279	-0.0376498	0	-6.9969	L-403-*;D-404-*;	128	0.000607196	4	6.21504e-05	-2.27929	-0.035973	0	-5.69995
L-403-C;D-404-R;	CR	782	0.00370959	6	0.000109503	-3.52272	-1.41843	0	-7.07883	L-403-C;D-404-R;	782	0.00370959	8	0.000271647	-2.61417	-1.35799	0	-6.08153	L-403-C;D-404-R;	782	0.00370959	4	0.000142425	-3.25986	-1.4019	0	-6.46601	L-403-C;D-404-R;	782	0.00370959	7	0.000164346	-3.1167	-1.3986	0	-6.86082	L-403-C;D-404-R;	782	0.00370959	10	0.000155376	-3.17283	-1.40747	0	-6.59349
L-403-G;D-404-W;	GW	1974	0.0093641	15	0.000273758	-3.5324	-9.04035	0	-7.0885	L-403-G;D-404-W;	1974	0.0093641	14	0.000475382	-2.98052	-8.83539	0	-6.44787	L-403-G;D-404-W;	1974	0.0093641	7	0.000249243	-3.62621	-9.02827	0	-6.83236	L-403-G;D-404-W;	1974	0.0093641	9	0.000211302	-3.79135	-9.075	0	-7.53547	L-403-G;D-404-W;	1974	0.0093641	38	0.000590429	-2.76379	-8.82632	0	-6.18445
L-403-W;D-404-S;	WS	694	0.00329214	5	9.12525e-05	-3.58566	-1.11871	0	-7.14177	L-403-W;D-404-S;	694	0.00329214	2	6.79117e-05	-3.88109	-1.12203	0	-7.34844	L-403-W;D-404-S;	694	0.00329214	11	0.000391668	-2.12888	-1.02242	0	-5.33502	L-403-W;D-404-S;	694	0.00329214	3	7.04341e-05	-3.84462	-1.12277	0	-7.58873	L-403-W;D-404-S;	694	0.00329214	11	0.000170914	-2.95814	-1.10023	0	-6.37879
L-403-V;D-404-R;	VR	2403	0.0113992	17	0.000310259	-3.60389	-13.4176	0	-7.16	L-403-V;D-404-R;	2403	0.0113992	7	0.000237691	-3.87032	-13.4496	0	-7.33768	L-403-V;D-404-R;	2403	0.0113992	6	0.000213637	-3.97702	-13.473	0	-7.18316	L-403-V;D-404-R;	2403	0.0113992	10	0.00023478	-3.88264	-13.4698	0	-7.62676	L-403-V;D-404-R;	2403	0.0113992	20	0.000310752	-3.6023	-13.4336	0	-7.02296
L-403-G;D-404-Y;	GY	432	0.00204929	3	5.47515e-05	-3.62244	-0.433812	0	-7.17855	L-403-G;D-404-Y;	432	0.00204929	2	6.79117e-05	-3.40704	-0.429958	0	-6.87439	L-403-G;D-404-Y;	432	0.00204929	4	0.000142425	-2.66643	-0.415696	0	-5.87258	L-403-G;D-404-Y;	432	0.00204929	3	7.04341e-05	-3.37057	-0.430401	0	-7.11469	L-403-G;D-404-Y;	432	0.00204929	11	0.000170914	-2.48409	-0.41606	0	-5.90475
L-403-A;D-404-L;	AL	874	0.00414601	6	0.000109503	-3.63395	-1.77606	0	-7.19006	L-403-A;D-404-L;	874	0.00414601	2	6.79117e-05	-4.11169	-1.78621	0	-7.57905	L-403-A;D-404-L;	874	0.00414601	4	0.000142425	-3.37109	-1.75757	0	-6.57723	L-403-A;D-404-L;	874	0.00414601	3	7.04341e-05	-4.07522	-1.78714	0	-7.81934	L-403-A;D-404-L;	874	0.00414601	8	0.000124301	-3.5072	-1.77357	0	-6.92785
L-403-S;D-404-A;	SA	1021	0.00484334	7	0.000127754	-3.63526	-2.42381	0	-7.19137	L-403-S;D-404-A;	1021	0.00484334	5	0.000169779	-3.35086	-2.39754	0	-6.81821	L-403-S;D-404-A;	1021	0.00484334	1	3.56062e-05	-4.91284	-2.45675	0	-8.11899	L-403-S;D-404-A;	1021	0.00484334	4	9.39121e-05	-3.943	-2.43408	0	-7.68712	L-403-S;D-404-A;	1021	0.00484334	3	4.66128e-05	-4.64348	-2.45592	0	-8.06414
L-403-S;D-404-R;	SR	1644	0.00779868	11	0.000200756	-3.65962	-6.28728	0	-7.21573	L-403-S;D-404-R;	1644	0.00779868	8	0.000271647	-3.35721	-6.21733	0	-6.82456	L-403-S;D-404-R;	1644	0.00779868	8	0.00028485	-3.30975	-6.20642	0	-6.51589	L-403-S;D-404-R;	1644	0.00779868	5	0.00011739	-4.19621	-6.33322	0	-7.94032	L-403-S;D-404-R;	1644	0.00779868	37	0.000574891	-2.60753	-6.07159	0	-6.02819
L-403-Q;D-404-R;	QR	1048	0.00497142	7	0.000127754	-3.66136	-2.55503	0	-7.21747	L-403-Q;D-404-R;	1048	0.00497142	6	0.000203735	-3.19464	-2.51257	0	-6.66199	L-403-Q;D-404-R;	1048	0.00497142	2	7.12124e-05	-4.24579	-2.57261	0	-7.45194	L-403-Q;D-404-R;	1048	0.00497142	5	0.00011739	-3.74596	-2.55565	0	-7.49007	L-403-Q;D-404-R;	1048	0.00497142	20	0.000310752	-2.77247	-2.4888	0	-6.19312
L-403-A;D-404-M;	AM	450	0.00213467	3	5.47515e-05	-3.66326	-0.471102	0	-7.21937	L-403-A;D-404-M;	450	0.00213467	1	3.39559e-05	-4.14101	-0.473712	0	-7.60836	L-403-A;D-404-M;	450	0.00213467	1	3.56062e-05	-4.09355	-0.47334	0	-7.2997	L-403-A;D-404-M;	450	0.00213467	3	7.04341e-05	-3.41139	-0.46755	0	-7.15551	L-403-A;D-404-M;	450	0.00213467	2	3.10752e-05	-4.22966	-0.475413	0	-7.65032
L-403-W;D-404-W;	WW	767	0.00363843	5	9.12525e-05	-3.68568	-1.36921	0	-7.24179	L-403-W;D-404-W;	767	0.00363843	8	0.000271647	-2.59481	-1.30463	0	-6.06216	L-403-W;D-404-W;	767	0.00363843	6	0.000213637	-2.83503	-1.32368	0	-6.04118	L-403-W;D-404-W;	767	0.00363843	5	0.00011739	-3.43381	-1.35912	0	-7.17792	L-403-W;D-404-W;	767	0.00363843	29	0.00045059	-2.08875	-1.26876	0	-5.50941
D-404-W;	LW	923	0.00437845	6	0.000109503	-3.6885	-1.98293	0	-7.24461	D-404-W;	923	0.00437845	3	0.000101868	-3.76078	-1.98006	0	-7.22813	D-404-W;	923	0.00437845	5	0.000178031	-3.20249	-1.949	0	-6.40864	D-404-W;	923	0.00437845	15	0.000352171	-2.52034	-1.88833	0	-6.26445	D-404-W;	923	0.00437845	10	0.000155376	-3.3386	-1.97007	0	-6.75926
L-403-A;D-404-W;	AW	1078	0.00511373	7	0.000127754	-3.68958	-2.70489	0	-7.24569	L-403-A;D-404-W;	1078	0.00511373	9	0.000305603	-2.8174	-2.61322	0	-6.28475	L-403-A;D-404-W;	1078	0.00511373	10	0.000356062	-2.66458	-2.58817	0	-5.87073	L-403-A;D-404-W;	1078	0.00511373	8	0.000187824	-3.30418	-2.67477	0	-7.0483	L-403-A;D-404-W;	1078	0.00511373	22	0.000341827	-2.70538	-2.62455	0	-6.12604
L-403-G;D-404-T;	GT	1084	0.00514219	7	0.000127754	-3.69513	-2.73538	0	-7.25124	L-403-G;D-404-T;	1084	0.00514219	16	0.000543294	-2.24758	-2.52939	0	-5.71494	L-403-G;D-404-T;	1084	0.00514219	5	0.000178031	-3.36328	-2.70299	0	-6.56942	L-403-G;D-404-T;	1084	0.00514219	14	0.000328693	-2.75011	-2.64261	0	-6.49423	L-403-G;D-404-T;	1084	0.00514219	52	0.000807955	-1.85073	-2.46185	0	-5.27139
L-403-G;D-404-Q;	GQ	1091	0.0051754	7	0.000127754	-3.70157	-2.77116	0	-7.25768	L-403-G;D-404-Q;	1091	0.0051754	4	0.000135823	-3.64032	-2.75917	0	-7.10767	L-403-G;D-404-Q;	1091	0.0051754	5	0.000178031	-3.36971	-2.73856	0	-6.57586	L-403-G;D-404-Q;	1091	0.0051754	7	0.000164346	-3.4497	-2.75107	0	-7.19381	L-403-G;D-404-Q;	1091	0.0051754	16	0.000248602	-3.03582	-2.72698	0	-6.45648
D-404-S;	LS	937	0.00444487	6	0.000109503	-3.70355	-2.04412	0	-7.25966	D-404-S;	937	0.00444487	3	0.000101868	-3.77583	-2.04121	0	-7.24318	D-404-S;	937	0.00444487	1	3.56062e-05	-4.82699	-2.06794	0	-8.03313	D-404-S;	937	0.00444487	7	0.000164346	-3.29753	-2.02041	0	-7.04165	D-404-S;	937	0.00444487	3	4.66128e-05	-4.55763	-2.06718	0	-7.97829
L-403-G;D-404-E;	GE	1565	0.00742392	10	0.000182505	-3.70568	-5.70262	0	-7.26179	L-403-G;D-404-E;	1565	0.00742392	10	0.000339559	-3.08482	-5.57894	0	-6.55217	L-403-G;D-404-E;	1565	0.00742392	8	0.00028485	-3.2605	-5.61488	0	-6.46665	L-403-G;D-404-E;	1565	0.00742392	7	0.000164346	-3.81049	-5.70603	0	-7.5546	L-403-G;D-404-E;	1565	0.00742392	19	0.000295214	-3.22476	-5.64594	0	-6.64542
L-403-S;D-404-P;	SP	313	0.00148478	2	3.6501e-05	-3.70568	-0.228105	0	-7.26179	L-403-S;D-404-P;	313	0.00148478	1	3.39559e-05	-3.77796	-0.22778	0	-7.24532	L-403-S;D-404-P;	313	0.00148478	2	7.12124e-05	-3.03736	-0.222638	0	-6.2435	L-403-S;D-404-P;	313	0.00148478	2	4.69561e-05	-3.45381	-0.226458	0	-7.19793	L-403-S;D-404-P;	313	0.00148478	3	4.66128e-05	-3.46115	-0.227231	0	-6.88181
L-403-W;D-404-C;	WC	342	0.00162235	2	3.6501e-05	-3.79429	-0.272766	0	-7.3504	L-403-W;D-404-C;	342	0.00162235	1	3.39559e-05	-3.86657	-0.27241	0	-7.33392	L-403-W;D-404-C;	342	0.00162235	1	3.56062e-05	-3.81911	-0.272127	0	-7.02526	L-403-W;D-404-C;	342	0.00162235	1	2.3478e-05	-4.23557	-0.274207	0	-7.97968	L-403-W;D-404-C;	342	0.00162235	4	6.21504e-05	-3.26208	-0.269915	0	-6.68273
L-403-T;D-404-R;	TR	1228	0.00582529	7	0.000127754	-3.81986	-3.51823	0	-7.37597	L-403-T;D-404-R;	1228	0.00582529	4	0.000135823	-3.75861	-3.50471	0	-7.22596	L-403-T;D-404-R;	1228	0.00582529	2	7.12124e-05	-4.4043	-3.53876	0	-7.61044	L-403-T;D-404-R;	1228	0.00582529	3	7.04341e-05	-4.41529	-3.54211	0	-8.1594	L-403-T;D-404-R;	1228	0.00582529	8	0.000124301	-3.84726	-3.52321	0	-7.26792
L-403-G;D-404-R;	GR	4404	0.0208913	25	0.000456263	-3.82402	-45.2535	0	-7.38013	L-403-G;D-404-R;	4404	0.0208913	15	0.000509338	-3.71398	-45.034	0	-7.18133	L-403-G;D-404-R;	4404	0.0208913	22	0.000783336	-3.28353	-44.499	0	-6.48967	L-403-G;D-404-R;	4404	0.0208913	19	0.000446083	-3.84659	-45.2147	0	-7.5907	L-403-G;D-404-R;	4404	0.0208913	51	0.000792418	-3.272	-44.7704	0	-6.69266
L-403-V;D-404-S;	VS	1082	0.00513271	6	0.000109503	-3.84744	-2.73262	0	-7.40354	L-403-V;D-404-S;	1082	0.00513271	11	0.000373514	-2.62043	-2.6009	0	-6.08778	L-403-V;D-404-S;	1082	0.00513271	6	0.000213637	-3.17911	-2.67597	0	-6.38526	L-403-V;D-404-S;	1082	0.00513271	4	9.39121e-05	-4.00103	-2.73606	0	-7.74515	L-403-V;D-404-S;	1082	0.00513271	7	0.000108763	-3.85422	-2.73554	0	-7.27487
L-403-A;D-404-T;	AT	620	0.00294111	3	5.47515e-05	-3.98374	-0.8991	0	-7.53984	L-403-A;D-404-T;	620	0.00294111	7	0.000237691	-2.51557	-0.847521	0	-5.98292	L-403-A;D-404-T;	620	0.00294111	3	0.000106819	-3.31541	-0.882881	0	-6.52156	L-403-A;D-404-T;	620	0.00294111	7	0.000164346	-2.88457	-0.870514	0	-6.62868	L-403-A;D-404-T;	620	0.00294111	33	0.000512741	-1.74677	-0.792861	0	-5.16743
L-403-R;D-404-T;	RT	1035	0.00490975	5	9.12525e-05	-3.98535	-2.50562	0	-7.54146	L-403-R;D-404-T;	1035	0.00490975	6	0.000203735	-3.18216	-2.44948	0	-6.64951	L-403-R;D-404-T;	1035	0.00490975	7	0.000249243	-2.98055	-2.42812	0	-6.18669	L-403-R;D-404-T;	1035	0.00490975	10	0.00023478	-3.04033	-2.44267	0	-6.78445	L-403-R;D-404-T;	1035	0.00490975	13	0.000201989	-3.19077	-2.46687	0	-6.61142
L-403-V;D-404-N;	VN	211	0.00100093	1	1.82505e-05	-4.00449	-0.104163	0	-7.5606	L-403-V;D-404-N;	211	0.00100093	7	0.000237691	-1.43771	-0.0831925	1.63057e-07	-4.90506	L-403-V;D-404-N;	211	0.00100093	12	0.000427274	-0.851254	-0.0639621	8.22879e-05	-4.0574	L-403-V;D-404-N;	211	0.00100093	5	0.00011739	-2.14318	-0.0954218	0	-5.88729	L-403-V;D-404-N;	211	0.00100093	13	0.000201989	-1.60047	-0.0894809	0	-5.02112
L-403-G;D-404-K;	GK	868	0.00411755	4	7.3002e-05	-4.03253	-1.76342	0	-7.58864	L-403-G;D-404-K;	868	0.00411755	1	3.39559e-05	-4.79795	-1.77432	0	-8.2653	L-403-G;D-404-K;	868	0.00411755	1	3.56062e-05	-4.75049	-1.7736	0	-7.95664	L-403-G;D-404-K;	868	0.00411755	4	9.39121e-05	-3.78065	-1.75431	0	-7.52477	L-403-G;D-404-K;	868	0.00411755	10	0.000155376	-3.27717	-1.73939	0	-6.69782
L-403-T;D-404-V;	TV	678	0.00321624	3	5.47515e-05	-4.07316	-1.07649	0	-7.62927	L-403-T;D-404-V;	678	0.00321624	3	0.000101868	-3.4523	-1.06044	0	-6.91965	L-403-T;D-404-V;	678	0.00321624	1	3.56062e-05	-4.50345	-1.07983	0	-7.7096	L-403-T;D-404-V;	678	0.00321624	4	9.39121e-05	-3.53361	-1.06471	0	-7.27773	L-403-T;D-404-V;	678	0.00321624	11	0.000170914	-2.93481	-1.04912	0	-6.35547
L-403-E;D-404-M;	EM	232	0.00110054	1	1.82505e-05	-4.09937	-0.126087	0	-7.65548	L-403-E;D-404-M;	232	0.00110054	3	0.000101868	-2.37989	-0.117344	0	-5.84724	L-403-E;D-404-M;	232	0.00110054	1	3.56062e-05	-3.43104	-0.124065	0	-6.63719	L-403-E;D-404-M;	232	0.00110054	2	4.69561e-05	-3.15435	-0.12327	0	-6.89846	L-403-E;D-404-M;	232	0.00110054	3	4.66128e-05	-3.16168	-0.123837	0	-6.58234
L-403-F;D-404-R;	FR	478	0.0022675	2	3.6501e-05	-4.12909	-0.535439	0	-7.6852	L-403-F;D-404-R;	478	0.0022675	2	6.79117e-05	-3.50822	-0.527901	0	-6.97558	L-403-F;D-404-R;	478	0.0022675	1	3.56062e-05	-4.15391	-0.534538	0	-7.36006	L-403-F;D-404-R;	478	0.0022675	1	2.3478e-05	-4.57037	-0.537443	0	-8.31448	L-403-F;D-404-R;	478	0.0022675	1	1.55376e-05	-4.98317	-0.539345	0	-8.40383
L-403-K;D-404-A;	KA	510	0.0024193	2	3.6501e-05	-4.19389	-0.609996	0	-7.75	L-403-K;D-404-A;	510	0.0024193	1	3.39559e-05	-4.26617	-0.609455	0	-7.73352	L-403-K;D-404-A;	510	0.0024193	2	7.12124e-05	-3.52557	-0.60111	0	-6.73171	L-403-K;D-404-A;	510	0.0024193	2	4.69561e-05	-3.94202	-0.607319	0	-7.68614	L-403-K;D-404-A;	510	0.0024193	11	0.000170914	-2.65007	-0.585704	0	-6.07073
L-403-R;D-404-K;	RK	795	0.00377126	3	5.47515e-05	-4.23236	-1.48289	0	-7.78847	L-403-R;D-404-K;	795	0.00377126	3	0.000101868	-3.61149	-1.46409	0	-7.07884	L-403-R;D-404-K;	795	0.00377126	5	0.000178031	-3.05321	-1.43729	0	-6.25935	L-403-R;D-404-K;	795	0.00377126	6	0.000140868	-3.28734	-1.45397	0	-7.03146	L-403-R;D-404-K;	795	0.00377126	13	0.000201989	-2.92695	-1.44198	0	-6.34761
L-403-M;D-404-R;	MR	881	0.00417922	3	5.47515e-05	-4.33507	-1.82301	0	-7.89118	L-403-M;D-404-R;	881	0.00417922	2	6.79117e-05	-4.11967	-1.81514	0	-7.58702	L-403-M;D-404-R;	881	0.00417922	4	0.000142425	-3.37907	-1.78628	0	-6.58521	L-403-M;D-404-R;	881	0.00417922	6	0.000140868	-3.39005	-1.79101	0	-7.13417	L-403-M;D-404-R;	881	0.00417922	12	0.000186451	-3.10971	-1.78277	0	-6.53037
L-403-R;D-404-P;	RP	894	0.00424089	3	5.47515e-05	-4.34972	-1.87748	0	-7.90583	L-403-R;D-404-P;	894	0.00424089	6	0.000203735	-3.03571	-1.81672	0	-6.50306	L-403-R;D-404-P;	894	0.00424089	3	0.000106819	-3.6814	-1.85413	0	-6.88754	L-403-R;D-404-P;	894	0.00424089	5	0.00011739	-3.58702	-1.85351	0	-7.33114	L-403-R;D-404-P;	894	0.00424089	17	0.000264139	-2.77605	-1.81141	0	-6.19671
L-403-Y;D-404-G;	YG	640	0.00303598	2	3.6501e-05	-4.42095	-0.962833	0	-7.97706	L-403-Y;D-404-G;	640	0.00303598	7	0.000237691	-2.54732	-0.905247	0	-6.01467	L-403-Y;D-404-G;	640	0.00303598	7	0.000249243	-2.49986	-0.90151	0	-5.70601	L-403-Y;D-404-G;	640	0.00303598	2	4.69561e-05	-4.16908	-0.959477	0	-7.91319	L-403-Y;D-404-G;	640	0.00303598	9	0.000139838	-3.0778	-0.939798	0	-6.49846
L-403-M;D-404-S;	MS	322	0.00152748	1	1.82505e-05	-4.42718	-0.24374	0	-7.98329	L-403-M;D-404-S;	322	0.00152748	1	3.39559e-05	-3.80631	-0.241204	0	-7.27366	L-403-M;D-404-S;	322	0.00152748	1	3.56062e-05	-3.75885	-0.240937	0	-6.965	L-403-M;D-404-S;	322	0.00152748	3	7.04341e-05	-3.0767	-0.23677	0	-6.82081	L-403-M;D-404-S;	322	0.00152748	4	6.21504e-05	-3.20182	-0.238848	0	-6.62247
L-403-K;D-404-V;	KV	338	0.00160338	1	1.82505e-05	-4.47567	-0.268679	0	-8.03178	L-403-K;D-404-V;	338	0.00160338	1	3.39559e-05	-3.85481	-0.266017	0	-7.32216	L-403-K;D-404-V;	338	0.00160338	6	0.000213637	-2.01559	-0.239035	0	-5.22173	L-403-K;D-404-V;	338	0.00160338	3	7.04341e-05	-3.12519	-0.261367	0	-6.86931	L-403-K;D-404-V;	338	0.00160338	1	1.55376e-05	-4.6366	-0.269139	0	-8.05726
L-403-D;D-404-R;	DR	771	0.00365741	2	3.6501e-05	-4.60717	-1.39948	0	-8.16328	L-403-D;D-404-R;	771	0.00365741	3	0.000101868	-3.58084	-1.37599	0	-7.04819	L-403-D;D-404-R;	771	0.00365741	2	7.12124e-05	-3.93884	-1.38606	0	-7.14499	L-403-D;D-404-R;	771	0.00365741	6	0.000140868	-3.25669	-1.36618	0	-7.0008	L-403-D;D-404-R;	771	0.00365741	18	0.000279677	-2.57088	-1.33252	0	-5.99153
L-403-M;D-404-A;	MA	428	0.00203031	1	1.82505e-05	-4.71175	-0.431587	0	-8.26786	L-403-M;D-404-A;	428	0.00203031	5	0.000169779	-2.48145	-0.402805	0	-5.9488	L-403-M;D-404-A;	428	0.00203031	2	7.12124e-05	-3.35028	-0.421206	0	-6.55642	L-403-M;D-404-A;	428	0.00203031	2	4.69561e-05	-3.76673	-0.426422	0	-7.51085	L-403-M;D-404-A;	428	0.00203031	2	3.10752e-05	-4.17953	-0.429836	0	-7.60019
L-403-V;D-404-L;	VL	877	0.00416024	2	3.6501e-05	-4.73599	-1.81238	0	-8.2921	L-403-V;D-404-L;	877	0.00416024	2	6.79117e-05	-4.11512	-1.79858	0	-7.58247	L-403-V;D-404-L;	877	0.00416024	3	0.000106819	-3.6622	-1.78351	0	-6.86834	L-403-V;D-404-L;	877	0.00416024	4	9.39121e-05	-3.79097	-1.79122	0	-7.53509	L-403-V;D-404-L;	877	0.00416024	2	3.10752e-05	-4.89692	-1.81477	0	-8.31758
D-404-R;	LR	2114	0.0100282	4	7.3002e-05	-4.92267	-10.5426	0	-8.47878	D-404-R;	2114	0.0100282	2	6.79117e-05	-4.99495	-10.538	0	-8.4623	D-404-R;	2114	0.0100282	2	7.12124e-05	-4.94749	-10.5345	0	-8.15364	D-404-R;	2114	0.0100282	3	7.04341e-05	-4.95848	-10.5403	0	-8.7026	D-404-R;	2114	0.0100282	8	0.000124301	-4.39045	-10.5081	0	-7.81111

## Sheet: D1_Fidelity_overall_type
ID	bases_sequenced	deletions	insertions	substitutions	frame-shifts/seq
lib0	92072485	0.00021974	9.68802e-06	0.000559776	0.00541599
lib2	22063299	0.00057752	0.000140913	0.0115397	0.00733324
lib5	12180102	0.00036576	8.62062e-05	0.00770626	0.0066089
lib7	11489201	0.000344759	9.94847e-05	0.00878912	0.00706789
lib8	17419269	0.000369763	7.80171e-05	0.00975552	0.00784761
lib11	26551690	0.000426677	7.64546e-05	0.00797753	0.00778144
	bases_sequenced	deletions	insertions	mismatches	Total error rate	Corrected error rate	Relative fidelity to R0	Frameshift Freq.
R0	92072485	0.00021974	9.68802e-06	0.000559776	0.000789204	0	1	0.00541599
Sel 2	22063299	0.00057752	0.000140913	0.0115397	0.0122581	0.0114689	15.5322	0.00733324
Sel 5	12180102	0.00036576	8.62062e-05	0.00770626	0.00815822	0.00736902	10.3373	0.0066089
Sel 7	11489201	0.000344759	9.94847e-05	0.00878912	0.00923337	0.00844416	11.6996	0.00706789
Sel 8	17419269	0.000369763	7.80171e-05	0.00975552	0.0102033	0.00941409	12.9286	0.00784761
Sel 11	26551690	0.000426677	7.64546e-05	0.00797753	0.00848067	0.00769146	10.7458	0.00778144
	Min			Max
	Mean	Upper Limit	Lower Limit	Mean	Upper Limit	Lower Limit
Sel 2	0.000789204	0.0114689	0.000789204	0.0114689	0	0
Sel 5	0.000789204	0.00736902	0.000789204	0.00736902	0	0
Sel 7	0.000789204	0.00844416	0.000789204	0.00844416	0	0
Sel 8	0.000789204	0.00941409	0.000789204	0.00941409	0	0
Sel 11	0.000789204	0.00769146	0.000789204	0.00769146	0	0

## Sheet: D1_Fidelity_Matched
ID	bases_sequenced_lib0	deletions_lib0	insertions_lib0	substitutions_lib0	Sel_lib0	bases_sequenced_lib2	deletions_lib2	insertions_lib2	substitutions_lib2	Sel_lib2	bases_sequenced_lib5	deletions_lib5	insertions_lib5	substitutions_lib5	Sel_lib5	bases_sequenced_lib7	deletions_lib7	insertions_lib7	substitutions_lib7	Sel_lib7	bases_sequenced_lib8	deletions_lib8	insertions_lib8	substitutions_lib8	Sel_lib8	bases_sequenced_lib11	deletions_lib11	insertions_lib11	substitutions_lib11	Sel_lib11
AD	236619	0.000836788	0	0.00057899	lib0	1744041	0.000453544	0.000135318	0.0118283	lib2	998060	0.00086067	5.4105e-05	0.00743442	lib5	734055	0.000343299	5.72164e-05	0.00877455	lib7	1204082	0.000294	5.3983e-05	0.00918708	lib8	1931478	0.000341189	6.00576e-05	0.00791052	lib11
HD	77175	0	0	0.000777454	lib0	732745	0.000360289	9.1437e-05	0.0109479	lib2	451951	0.000196924	3.31894e-05	0.00710254	lib5	331608	0.00032267	0.000250296	0.0085975	lib7	425030	0.000258805	3.76444e-05	0.00882055	lib8	966944	0.000206837	3.20598e-05	0.00742132	lib11
DD	68735	0.000887466	0	0.00074198	lib0	454469	0.00162167	0.000206835	0.0126037	lib2	216513	0.000217077	0.000133941	0.00846139	lib5	152115	0.000276107	7.88877e-05	0.00983466	lib7	396775	0.000352845	3.78048e-05	0.0103938	lib8	472209	0.000271066	5.50604e-05	0.00869107	lib11
GD	252691	7.91481e-06	0	0.000601525	lib0	413619	0.000290122	0.000195832	0.00829749	lib2	366868	0.000207159	8.72248e-05	0.00645464	lib5	186084	0.000209583	0.000112852	0.00686249	lib7	272938	0.000201511	5.12937e-05	0.00751086	lib8	998745	0.000195245	7.50942e-05	0.00691268	lib11
SD	158238	0.000511887	0	0.000455011	lib0	1195802	0.00068406	0.00015638	0.0107476	lib2	709514	0.00019309	0.000115572	0.00674405	lib5	495166	0.000270616	0.000115113	0.0079852	lib7	683765	0.00041681	8.6287e-05	0.00860091	lib8	1411880	0.00022169	7.86186e-05	0.00715358	lib11
KD	72765	0	0	0.000632172	lib0	511364	0.000506489	0.0001232	0.0101611	lib2	350082	0.000225661	1.99953e-05	0.00705549	lib5	361992	0.000234812	4.41999e-05	0.00988143	lib7	357624	0.000218106	0.000142608	0.0086823	lib8	711870	0.000540829	5.619e-05	0.00745642	lib11
LA	534246	0.000467949	7.48719e-06	0.000525975	lib0	16311	0.000674392	0.000306542	0.0147753	lib2	8346	0.00395399	0	0.0101845	lib5	6172	0.000486066	0.000162022	0.014582	lib7	18519	0.000161996	0	0.0122037	lib8	15432	0.000259202	6.48004e-05	0.0114697	lib11
LD	723596	0.00149946	0.000163074	0.000608074	lib0	6021144	0.000619816	0.000135522	0.012578	lib2	3048840	0.000333569	0.000112174	0.00856194	lib5	2209226	0.000383845	0.00010094	0.0101144	lib7	5768686	0.000413612	0.000101756	0.0106582	lib8	6365509	0.000544968	7.8077e-05	0.00886936	lib11
QD	117741	5.09593e-05	0	0.000518086	lib0	1184083	0.000512633	0.000138504	0.0130405	lib2	578881	0.000338584	7.60087e-05	0.00829359	lib5	368119	0.000361296	4.61807e-05	0.00976043	lib7	874758	0.000270932	5.83018e-05	0.00999019	lib8	1189139	0.000319559	0.000119414	0.008581	lib11
VD	245637	0	0	0.000517023	lib0	1577740	0.000566633	0.000186976	0.00896916	lib2	1017990	0.000369355	9.52858e-05	0.0064146	lib5	1345738	0.000206578	6.24193e-05	0.00743087	lib7	1009692	0.000249581	5.34817e-05	0.00768947	lib8	2406203	0.000200731	6.19233e-05	0.00664075	lib11
WD	81143	1.23239e-05	0	0.000677816	lib0	244956	0.00117572	0.000195954	0.008079	lib2	185643	0.000123894	2.69334e-05	0.00583378	lib5	141995	0.00019719	0.000147893	0.00688757	lib7	155999	0.000750005	1.28206e-05	0.00682697	lib8	458173	0.000117859	6.11123e-05	0.00607194	lib11
ID	45420	6.60502e-05	0	0.000528402	lib0	459413	0.00031562	7.83609e-05	0.00842597	lib2	275103	0.000308975	1.454e-05	0.00653937	lib5	583803	0.000299759	0.000161013	0.00657071	lib7	323615	0.00033064	8.65226e-05	0.00729571	lib8	597229	0.00058604	4.01856e-05	0.00666411	lib11
SW	369303	0.000695906	5.41561e-06	0.000511775	lib0	3086	0.000324044	0	0.00712897	lib2	4851	0	0	0.00535972	lib5	3522	0.00170358	0	0.00624645	lib7	2205	0	0	0.00498866	lib8	11899	0.000672325	0	0.00579881	lib11
FD	49833	0	0	0.000481609	lib0	1320385	0.000456685	0.000146169	0.0098441	lib2	681219	0.00021579	3.08271e-05	0.00820588	lib5	1893561	0.000355943	7.39348e-05	0.00858805	lib7	891963	0.000247768	4.5966e-05	0.00903176	lib8	1453312	0.000253903	9.97721e-05	0.00821778	lib11
RD	281731	0.000241365	0	0.000589215	lib0	77891	0.00215686	2.56769e-05	0.0146358	lib2	33961	0.000235564	0.000353346	0.00868643	lib5	22487	0.000222351	4.44701e-05	0.00956108	lib7	56866	0.00043963	3.51704e-05	0.0111666	lib8	124327	0.000305646	2.41299e-05	0.00777788	lib11
CD	73582	0.000883368	0	0.000543611	lib0	638857	0.00034593	0.000108005	0.0113014	lib2	327620	0.000198401	6.7151e-05	0.0072462	lib5	253080	0.000252884	3.95132e-05	0.00855461	lib7	482797	0.000258908	5.59241e-05	0.00944496	lib8	719992	0.00026667	4.3056e-05	0.00774453	lib11
YD	48066	6.24142e-05	0	0.000686556	lib0	304182	0.000427376	7.23251e-05	0.00969485	lib2	207452	0.00128222	3.37427e-05	0.00655091	lib5	287826	0.000573263	6.25378e-05	0.00811949	lib7	199748	0.000150189	2.50315e-05	0.00846567	lib8	489891	0.000193921	7.14445e-05	0.00717302	lib11
ED	144643	3.45679e-05	0	0.000435555	lib0	1129557	0.00043734	0.000185028	0.0128838	lib2	544952	0.000311954	8.44111e-05	0.00909621	lib5	367726	0.000331769	0.000146848	0.0103936	lib7	1221239	0.000345551	7.45145e-05	0.0112918	lib8	1148332	0.000498114	8.6212e-05	0.00915676	lib11
FE	50715	0	0	0.000394361	lib0	12348	0	0	0.0110949	lib2	4851	0	0	0.00742115	lib5	13670	7.31529e-05	0	0.00848574	lib7	6610	0.00151286	0.00075643	0.0118003	lib8	9702	0	0	0.00907029	lib11
GT	474071	8.43755e-06	0	0.000470394	lib0	3087	0	0	0.0058309	lib2	7056	0	0	0.00552721	lib5	2205	0	0	0.00816327	lib7	6173	0.000161996	0	0.00874777	lib8	22932	0	0	0.00614861	lib11
HG	306495	0	0	0.000512243	lib0	7055	0.000141743	0	0.0133239	lib2	1268	0.0607256	0.0173502	0.00788644	lib5	1763	0.000567215	0	0.0102099	lib7	1764	0	0	0.00510204	lib8	11025	0	0	0.0062585	lib11
MD	74085	4.0494e-05	0	0.000485928	lib0	906231	0.000691877	0.000178762	0.0123037	lib2	453708	0.000242447	6.39178e-05	0.00816605	lib5	428114	0.000315337	8.87614e-05	0.00916111	lib7	850738	0.000500742	3.99653e-05	0.00966808	lib8	1043846	0.00175792	6.70597e-05	0.00833744	lib11
TD	133623	0	0	0.000404122	lib0	641003	0.000429015	9.98435e-05	0.00951478	lib2	439630	0.000181971	7.50631e-05	0.00623479	lib5	303156	0.000936811	0.000105556	0.00781776	lib7	378725	0.00030101	5.28088e-05	0.00795564	lib8	916654	0.000236731	3.49096e-05	0.00658264	lib11
PD	122035	0.000999713	0	0.000589995	lib0	428504	0.0004224	7.70121e-05	0.0122916	lib2	227956	0.000254435	7.45758e-05	0.00843145	lib5	156096	0.00036516	0.000249846	0.0104103	lib7	484154	0.00020448	7.2291e-05	0.00994105	lib8	612415	0.000298817	8.00111e-05	0.00938416	lib11
SG	1210972	1.1561e-05	0	0.000523546	lib0	22926	0.00030533	4.36186e-05	0.0115153	lib2	11904	0.000336022	8.40054e-05	0.00823253	lib5	12784	0.000391114	0	0.00829161	lib7	13226	0.000302435	0	0.0087706	lib8	36151	0.000331941	2.76618e-05	0.0078836	lib11
RW	786148	0.000197164	0	0.000582588	lib0	10141	0.000197219	0	0.00769155	lib2	3973	0.000251699	0.00125849	0.00679587	lib5	7053	0.000708918	0.000283567	0.00708918	lib7	11463	0.000261712	0	0.00697898	lib8	21603	0.000277739	0	0.00722122	lib11
KG	526550	7.59662e-06	0	0.000560251	lib0	6617	0	0.000302252	0.00936981	lib2	2646	0	0	0.00793651	lib5	1765	0	0.000566572	0.0107649	lib7	2646	0	0	0.00831444	lib8	9710	0.000102987	0.00092688	0.00792997	lib11
ND	49833	0	0	0.000441475	lib0	427697	0.000348377	0.000177696	0.0124223	lib2	217414	0.000147185	0.000151784	0.00800316	lib5	181231	0.000137945	2.75891e-05	0.00946306	lib7	243375	0.000299949	6.57422e-05	0.00952029	lib8	395564	0.000182019	0.000149154	0.00814533	lib11
QE	178153	6.17447e-05	0	0.000628673	lib0	44857	0.00287581	8.91723e-05	0.0186147	lib2	11448	0.00157233	0	0.011181	lib5	7044	0.00170358	0	0.0176036	lib7	21156	0.000614483	4.72679e-05	0.0127151	lib8	21090	0.00369844	0	0.0148412	lib11
CV	153467	6.51606e-06	0	0.000632058	lib0	3527	0.000283527	0	0.0147434	lib2	4851	0	0	0.00762729	lib5	1764	0	0	0.010771	lib7	441	0	0	0.00453515	lib8	9699	0.00030931	0	0.00855758	lib11
G*	509654	0.00027862	0	0.000557241	lib0	35250	0.00104965	0.000198582	0.0117163	lib2	20281	0.000246536	0	0.00798777	lib5	10578	0.000567215	0	0.0100208	lib7	21161	0.000472567	0.00014177	0.0100657	lib8	52084	3.83995e-05	0.000921588	0.00712311	lib11
EQ	120088	0.0025398	0	0.000524615	lib0	1764	0	0	0.0102041	lib2	2201	0.00181736	0	0.00681508	lib5	441	0	0	0.00226757	lib7	1323	0	0	0.00680272	lib8	1764	0	0	0.00510204	lib11
LG	1431347	0.00012855	3.14389e-05	0.000574284	lib0	60394	0.000678875	0.000298043	0.0140246	lib2	22924	0.000348979	0	0.00911708	lib5	17636	0.000226809	0	0.0128714	lib7	40566	0.000147907	0	0.0109944	lib8	57762	0.000207749	5.19373e-05	0.011305	lib11
MR	384448	0.000270518	0	0.000507221	lib0	1323	0	0	0.0128496	lib2	882	0	0	0.00907029	lib5	1763	0.000567215	0	0.00680658	lib7	2653	0	0.00263852	0.0105541	lib8	4409	0.000226809	0	0.00861873	lib11
*V	237255	1.26446e-05	0	0.00050157	lib0	2645	0.000378072	0	0.00491493	lib2	3084	0.000972763	0	0.0077821	lib5	1764	0	0	0.00566893	lib7	1323	0	0	0.00680272	lib8	3086	0.000324044	0	0.00874919	lib11
V*	230640	1.30073e-05	0	0.000593999	lib0	11466	0	0	0.0118612	lib2	3963	0.001514	0	0.0111027	lib5	5727	0.00104767	0	0.00750829	lib7	6614	0.000151194	0	0.00922286	lib8	16757	0.000119353	5.96766e-05	0.00757892	lib11
*E	110685	5.42079e-05	0	0.00052401	lib0	15431	0.000259218	0	0.0139978	lib2	9694	0.000825253	0	0.0121725	lib5	4411	0	0.000226706	0.00906824	lib7	6170	0.000648298	0	0.00972447	lib8	20723	0.0004343	0.000241278	0.00670752	lib11
S*	140677	1.4217e-05	0	0.000696631	lib0	4853	0	0.000412116	0.0138059	lib2	2206	0	0.000453309	0.00861287	lib5	2205	0	0	0.0117914	lib7	11466	0	0	0.00828537	lib8	10581	0.000283527	0	0.00425291	lib11
KR	400866	7.4838e-06	0	0.000516382	lib0	3969	0	0	0.00856639	lib2	2646	0	0	0.00529101	lib5	6173	0.000323992	0.000161996	0.00793779	lib7	3528	0	0	0.00935374	lib8	4851	0	0	0.00742115	lib11
*G	627532	2.23096e-05	4.78063e-06	0.000543399	lib0	22933	4.36053e-05	8.72106e-05	0.00832861	lib2	15433	0.000194389	6.47962e-05	0.0068684	lib5	8374	0.000597086	0	0.00788154	lib7	28244	7.08115e-05	0.000778926	0.00817873	lib8	31739	0.000409591	0	0.00614386	lib11
TW	242108	4.13039e-06	0	0.00064021	lib0	2205	0	0	0.0108844	lib2	441	0	0	0.00226757	lib5	1763	0.00113443	0.000567215	0.00623936	lib7	2205	0	0	0.00589569	lib8	4851	0	0	0.00391672	lib11
GS	852933	2.46209e-05	7.03455e-05	0.000566281	lib0	12347	0.000161983	8.09913e-05	0.00907103	lib2	6611	0.000605052	0	0.00393284	lib5	9261	0	0	0.00766656	lib7	6170	0.000648298	0	0.00729335	lib8	31307	0.000127767	0	0.00638835	lib11
E*	151705	0	6.59174e-06	0.00060644	lib0	8381	0	0.000238635	0.0119318	lib2	3968	0.000252016	0	0.0078125	lib5	4410	0	0	0.00612245	lib7	8820	0	0	0.00748299	lib8	14111	7.08667e-05	0	0.00524414	lib11
PE	177286	0	2.25624e-05	0.000485092	lib0	18488	0.00189312	5.40891e-05	0.0182821	lib2	3086	0.000324044	0	0.0100454	lib5	3087	0	0	0.0123097	lib7	9253	0.000864584	0	0.0116719	lib8	10136	0.000690608	0	0.0117403	lib11
RN	218732	1.82872e-05	0	0.000544045	lib0	5724	0.00157233	0	0.00978337	lib2	2646	0.000377929	0.000377929	0.0128496	lib5	2646	0	0	0.00982615	lib7	1323	0	0	0.010582	lib8	10148	0.000492708	0.000985416	0.00975562	lib11
RV	843085	0.000155382	2.84669e-05	0.000511218	lib0	10141	0.000197219	0	0.00877625	lib2	6615	0.000151172	0.000151172	0.00619803	lib5	7934	0.000504159	0	0.00907487	lib7	8381	0	0.000238635	0.0103806	lib8	20726	4.82486e-05	0	0.00757503	lib11
RG	1838676	0.000170775	1.08774e-05	0.000569975	lib0	21168	0	0	0.0122827	lib2	13668	0.000219491	0	0.00680421	lib5	11455	0.00113488	0.000174596	0.00803143	lib7	11022	0.00199601	0.00172383	0.00889131	lib8	27783	0	0	0.00601087	lib11
WV	360736	5.54422e-06	0	0.000576599	lib0	6603	0.00181736	0	0.018325	lib2	4852	0.000412201	0.000618302	0.0117477	lib5	2646	0	0	0.010582	lib7	4407	0.000680735	0	0.00862265	lib8	11900	0.000588235	0	0.00705882	lib11
RR	1746447	0.000206133	3.43555e-06	0.00059893	lib0	16753	0.000298454	0	0.0106847	lib2	11025	0	0	0.00770975	lib5	7058	0	0.000283366	0.00694248	lib7	11023	0.000181439	0	0.00671324	lib8	30424	0.000197213	3.28688e-05	0.00706679	lib11
EG	889498	3.37269e-06	4.49692e-06	0.000500282	lib0	21606	0.000185134	4.62834e-05	0.0148107	lib2	6173	0.000161996	0	0.0161996	lib5	6173	0.000161996	0	0.00809979	lib7	14105	0.000567175	7.08968e-05	0.0170152	lib8	18513	0.000486145	0	0.00950683	lib11
CG	490836	6.11202e-06	1.2224e-05	0.000609165	lib0	6173	0.000485987	0.000323992	0.0134457	lib2	5292	0.000188964	0.000188964	0.00925926	lib5	3528	0	0	0.00595238	lib7	6172	0.000324044	0	0.0126377	lib8	7053	0.000425351	0	0.00822345	lib11
DR	335470	0.000390497	0	0.000628968	lib0	882	0	0	0.00907029	lib2	1201	0.101582	0	0.00749376	lib5	881	0.00113507	0	0.0045403	lib7	2205	0	0	0.00498866	lib8	7871	0.00851226	0	0.00546309	lib11
NE	51156	0	0	0.000645086	lib0	4852	0	0.000206101	0.0173124	lib2	3969	0	0	0.00579491	lib5	4851	0	0	0.0109256	lib7	2646	0	0	0.0120937	lib8	4409	0.000226809	0	0.00748469	lib11
LE	347828	0.000359373	1.14999e-05	0.000482997	lib0	107962	0.000861414	9.26252e-05	0.018136	lib2	33536	0.000417462	0.00101384	0.0138955	lib5	29551	0.000507597	0.000642956	0.0139082	lib7	92145	0.000336426	7.59672e-05	0.0146291	lib8	71412	0.000490114	7.00162e-05	0.0124629	lib11
GG	2609134	0.000439226	3.83269e-07	0.000543859	lib0	20275	0.000690506	0.000147965	0.0104562	lib2	13666	0.000365872	0	0.00614664	lib5	9261	0.00010798	0.00010798	0.00809848	lib7	22046	0.000181439	0	0.00680396	lib8	37490	0.000186716	0.000320085	0.00725527	lib11
GW	863409	8.22322e-05	2.3164e-06	0.000558252	lib0	6172	0.000324044	0	0.00972132	lib2	6172	0.000324044	0	0.00583279	lib5	3087	0.000323939	0.000323939	0.00809848	lib7	3528	0.000283447	0.000283447	0.00736961	lib8	16311	0.00036785	0	0.00637607	lib11
TG	822479	6.07918e-06	2.31009e-05	0.000598192	lib0	6614	0.000151194	0	0.0110372	lib2	6613	0.000302435	0	0.00831695	lib5	1764	0	0	0.00793651	lib7	3969	0	0	0.0100781	lib8	10142	9.85999e-05	0	0.00778939	lib11
QG	562528	0.000334206	0	0.000510197	lib0	13242	0.00105724	0.00196345	0.0190304	lib2	4409	0.000453618	0.000226809	0.0111136	lib5	4409	0.000226809	0	0.0104332	lib7	10580	0.000378072	0	0.0123819	lib8	10142	0.0001972	9.85999e-05	0.00936699	lib11
AE	368233	5.43134e-06	0	0.00062732	lib0	39689	0.000277155	0.000251959	0.015823	lib2	17197	0.000232599	0.000116299	0.0109903	lib5	7033	0.00355467	0.000284374	0.0125124	lib7	25132	0.00019895	0	0.0108229	lib8	26009	0.000461379	7.68965e-05	0.0126495	lib11
EV	327222	0	0	0.000562309	lib0	8814	0.000907647	0.000226912	0.0172453	lib2	2204	0.000453721	0	0.00544465	lib5	2205	0	0	0.00770975	lib7	3968	0.000252016	0	0.0123488	lib8	9692	0.00103178	0	0.0131036	lib11
TR	535304	0.000130767	0	0.000532408	lib0	3087	0	0	0.00842242	lib2	1322	0.00075643	0	0.00453858	lib5	882	0	0	0.00680272	lib7	882	0	0	0.00793651	lib8	3528	0	0	0.0130385	lib11
SE	274680	0.000232998	3.6406e-06	0.000618902	lib0	14542	0.00075643	0	0.0123092	lib2	3087	0	0	0.00615484	lib5	7055	0.000141743	0	0.00836286	lib7	5290	0.000378072	0	0.00964083	lib8	15875	6.29921e-05	0	0.00951181	lib11
VP	179480	5.01449e-05	1.11433e-05	0.000629597	lib0	19403	0.000154615	0.000103077	0.0141215	lib2	4409	0.000226809	0	0.00567022	lib5	1324	0	0.000755287	0.0173716	lib7	3528	0	0	0.0113379	lib8	9258	0.000324044	0	0.0116656	lib11
RT	452023	4.42455e-06	0	0.000606164	lib0	1764	0	0	0.0102041	lib2	2646	0	0	0.00907029	lib5	2646	0	0	0.00718065	lib7	3968	0.000252016	0	0.00655242	lib8	5732	0.000174459	0	0.00680391	lib11
TY	42336	0	0	0.000590514	lib0	1764	0	0	0.0124717	lib2	3087	0	0	0.00485909	lib5	882	0	0	0.00680272	lib7	441	0	0	0.00453515	lib8	1323	0	0	0.0113379	lib11
MG	494792	2.22316e-05	2.02105e-06	0.000507284	lib0	14530	0.00165175	6.88231e-05	0.0166552	lib2	7494	0.00040032	0	0.00934081	lib5	4411	0	0.000226706	0.00929494	lib7	8822	0.000113353	0.000340059	0.011562	lib8	6174	0	0	0.0134435	lib11
SN	50715	0	0	0.000433797	lib0	4410	0	0	0.00884354	lib2	441	0	0	0.00453515	lib5	2645	0.000378072	0	0.00793951	lib7	1764	0	0	0.00963719	lib8	10142	9.85999e-05	0	0.00788799	lib11
L*	162729	0	0	0.000528486	lib0	2646	0	0	0.00982615	lib2	2645	0.000378072	0	0.00453686	lib5	1323	0	0	0.0120937	lib7	2646	0	0	0.00453515	lib8	5730	0.00052356	0	0.00645724	lib11
DG	456571	0.000668023	0	0.000519087	lib0	10142	9.85999e-05	0	0.0209032	lib2	7056	0	0	0.0109127	lib5	3086	0.000324044	0	0.00777706	lib7	11905	0.000167997	0	0.0128517	lib8	9258	0.000324044	0	0.0115576	lib11
CE	127890	0	0	0.000492611	lib0	8383	0.000119289	0.000596445	0.0236192	lib2	4851	0	0	0.00968872	lib5	3082	0.00162232	0	0.0100584	lib7	3086	0.000324044	0	0.0116656	lib8	8813	0.00090775	0.000113469	0.00953137	lib11
SS	298105	3.68998e-05	0	0.000553496	lib0	11465	8.7222e-05	0	0.0107283	lib2	4409	0.000680426	0.000453618	0.00544341	lib5	2646	0.000377929	0.000377929	0.00869237	lib7	5291	0.000189	0	0.00963901	lib8	16316	6.12895e-05	0	0.00858053	lib11
WG	987329	9.52064e-05	2.4308e-05	0.000585418	lib0	9254	0.000864491	0.000108061	0.0121029	lib2	5733	0	0	0.00697715	lib5	2205	0	0	0.00861678	lib7	5290	0.000567108	0.000189036	0.010397	lib8	6614	0.000151194	0	0.00801331	lib11
ME	136603	0.000783292	0	0.000468511	lib0	18512	0.00054019	0	0.0150713	lib2	4847	0.000825253	0	0.0107283	lib5	6607	0.00121084	0	0.00847586	lib7	10993	0.00291094	0	0.0147367	lib8	10142	9.85999e-05	0	0.0112404	lib11
RS	926874	0.0001176	1.0789e-06	0.000581525	lib0	9697	0.000515623	0	0.00969372	lib2	8377	0.000238749	0	0.00728184	lib5	6171	0.000486145	0	0.00875061	lib7	13191	0.00295656	0	0.00871807	lib8	33486	0.000955623	5.97265e-05	0.00704772	lib11
AG	1409237	0.000141211	0	0.000551362	lib0	34383	0.000523515	8.72524e-05	0.0136695	lib2	6614	0.000151194	0	0.00937406	lib5	7054	0.000425291	0.000141764	0.00680465	lib7	17639	0.000283463	0.00022677	0.0119621	lib8	22920	0.00061082	8.726e-05	0.0101222	lib11
TS	224336	0.000592861	0	0.000517082	lib0	6615	0	0	0.00589569	lib2	7056	0	0	0.00836168	lib5	6174	0	0	0.00696469	lib7	4850	0.000206186	0	0.00742268	lib8	7937	0.000125992	0	0.00466171	lib11
GL	771138	0.00025806	3.631e-05	0.00050834	lib0	6173	0.000161996	0	0.0127977	lib2	4851	0	0	0.00680272	lib5	2204	0.000453721	0	0.00499093	lib7	11463	0.000261712	0	0.00872372	lib8	11466	0	0	0.00819815	lib11
*W	214764	1.39688e-05	0	0.000619284	lib0	4852	0	0.000206101	0.00803792	lib2	3087	0	0	0.00809848	lib5	2641	0.00189322	0	0.011738	lib7	6174	0	0	0.00842242	lib8	15435	0	0	0.00544218	lib11
DE	90400	5.53097e-05	0	0.000497788	lib0	10536	0.00484055	0.000284738	0.0137623	lib2	3087	0	0	0.00647878	lib5	2646	0	0	0.00642479	lib7	7938	0.000125976	0.000125976	0.0143613	lib8	11906	8.39913e-05	0	0.00856711	lib11
GE	684439	7.30525e-06	1.75326e-05	0.000517212	lib0	4408	0.000680581	0.00022686	0.0106624	lib2	3085	0.000648298	0	0.00713128	lib5	3528	0	0	0.00481859	lib7	3087	0	0	0.00907029	lib8	8379	0	0	0.00799618	lib11
RF	136269	0	0	0.000491675	lib0	7930	0.00113493	0.000126103	0.0136192	lib2	6613	0.000302435	0	0.00952669	lib5	1764	0	0	0.00963719	lib7	4850	0.000206186	0	0.00865979	lib8	12347	8.09913e-05	0	0.00704625	lib11
*L	137056	0.000890147	0.000197	0.000656666	lib0	12341	0.000567215	0	0.0119925	lib2	6615	0	0	0.00665155	lib5	6614	0.000302389	0.000151194	0.00982764	lib7	12791	0.00023454	0.0003909	0.0118052	lib8	17197	0.000290748	0.000174449	0.00965285	lib11
KV	148614	2.01865e-05	0	0.000571951	lib0	441	0	0	0.0181406	lib2	441	0	0	0.00680272	lib5	2205	0	0	0.00453515	lib7	1322	0.00075643	0	0.0196672	lib8	441	0	0	0.00226757	lib11
VG	1566798	5.04213e-05	2.55298e-06	0.000531658	lib0	20282	0.000246524	4.93048e-05	0.0128686	lib2	8374	0.000597086	0	0.0119417	lib5	8380	0.000357995	0.000477327	0.00859189	lib7	7938	0	0	0.0100781	lib8	20727	9.64925e-05	9.64925e-05	0.00839485	lib11
P*	115980	6.03552e-05	3.44887e-05	0.000439731	lib0	882	0	0	0.00453515	lib2	3086	0.000324044	0	0.00453662	lib5	882	0	0	0.00340136	lib7	441	0	0	0.0113379	lib8	3087	0	0	0.00323939	lib11
NG	288790	0.000225077	0	0.000464005	lib0	3528	0.000283447	0.000283447	0.0178571	lib2	4410	0	0	0.00816327	lib5	441	0	0	0.00226757	lib7	2646	0	0	0.00718065	lib8	2204	0.000453721	0	0.00771325	lib11
LN	104515	1.9136e-05	0	0.000497536	lib0	17634	0.000340252	0	0.0146308	lib2	1323	0	0	0.0128496	lib5	3528	0	0	0.0153061	lib7	13223	0.000529381	0	0.0127051	lib8	12789	0	0	0.0112597	lib11
PG	754187	0.000509158	2.65186e-05	0.000522417	lib0	18519	0.000215994	5.39986e-05	0.0102597	lib2	11904	0.000252016	0	0.00823253	lib5	7941	0	0.000377786	0.00654829	lib7	22487	0.000177881	0	0.0084938	lib8	30427	6.57311e-05	0	0.00864364	lib11
VR	1052032	0.000184405	0	0.000558918	lib0	7057	0	0.000141703	0.00906901	lib2	3087	0	0	0.00518303	lib5	1323	0	0	0.00755858	lib7	3969	0	0	0.00781053	lib8	7497	0.000133387	0.000133387	0.00813659	lib11
CR	338244	8.86934e-06	0	0.000538073	lib0	2646	0	0	0.00831444	lib2	3087	0	0	0.0058309	lib5	1764	0	0	0.00736961	lib7	2646	0	0	0.0128496	lib8	4410	0	0	0.00770975	lib11
WS	304669	0.0002035	0	0.000561265	lib0	1764	0	0	0.0085034	lib2	882	0	0	0.00453515	lib5	4850	0.000206186	0	0.00762887	lib7	1323	0	0	0.00302343	lib8	4410	0	0	0.00430839	lib11
*C	74529	0	0	0.000603792	lib0	3969	0	0	0.00907029	lib2	3087	0	0	0.00453515	lib5	1323	0	0	0.00302343	lib7	1764	0	0	0.00566893	lib8	3970	0	0.000251889	0.00528967	lib11
HE	82467	0	0	0.000606303	lib0	6611	0.000605052	0	0.0142187	lib2	2205	0	0	0.00907029	lib5	1764	0	0	0.00963719	lib7	3087	0	0	0.00939423	lib8	4847	0.000825253	0	0.0113472	lib11
KE	128771	7.76572e-06	0	0.000590195	lib0	5289	0.000567215	0	0.0143694	lib2	3087	0	0	0.00809848	lib5	2204	0.000453721	0	0.0131579	lib7	1764	0	0	0.00793651	lib8	5733	0.000174429	0.000174429	0.0125589	lib11
LT	226892	0.000982846	0	0.000546516	lib0	3085	0.000648298	0	0.00842788	lib2	4851	0	0	0.00762729	lib5	3966	0.00075643	0	0.00630358	lib7	1765	0	0.000566572	0.00963173	lib8	4407	0.000680735	0	0.00658044	lib11
VC	249602	1.60255e-05	0	0.000592944	lib0	2205	0	0	0.00997732	lib2	441	0	0	0.00680272	lib5	438	0.00684932	0	0.00456621	lib7	3969	0	0	0.0128496	lib8	2643	0.00113507	0	0.00643208	lib11
AT	269885	2.5937e-05	0	0.000626193	lib0	882	0	0	0.00453515	lib2	3087	0	0	0.00615484	lib5	1323	0	0	0.00529101	lib7	3082	0.00162232	0	0.00713822	lib8	14553	0	0	0.00611558	lib11
GC	462552	0.000131877	8.64768e-06	0.000572909	lib0	5733	0.000174429	0.000174429	0.0104657	lib2	3087	0	0	0.00518303	lib5	5292	0.000188964	0.000188964	0.00661376	lib7	7496	0.000133404	0	0.00653682	lib8	14111	7.08667e-05	0	0.00694494	lib11
SL	228896	4.80568e-05	0.000122326	0.000537362	lib0	2643	0.00113507	0	0.014756	lib2	441	0	0	0.00453515	lib5	882	0	0	0.00907029	lib7	1323	0	0	0.00680272	lib8	7497	0	0	0.00853675	lib11
VE	390709	0.00117223	0	0.000540044	lib0	15434	0.000129584	6.4792e-05	0.0114034	lib2	5292	0.000377929	0.000377929	0.00925926	lib5	4411	0	0.000226706	0.0145092	lib7	3528	0	0	0.0127551	lib8	11901	0.000504159	0	0.00924292	lib11
EL	243424	3.28645e-05	0	0.000714802	lib0	2645	0.000378072	0	0.0181474	lib2	1762	0.00113507	0	0.00340522	lib5	441	0	0	0.00680272	lib7	882	0	0	0.0113379	lib8	3528	0	0	0.00992063	lib11
KT	71441	1.39976e-05	0	0.000433924	lib0	1764	0	0	0.0119048	lib2	1764	0	0	0.00793651	lib5	1323	0	0	0.00755858	lib7	2205	0	0	0.00634921	lib8	2646	0	0	0.00680272	lib11
AV	554714	0.000910379	0	0.00058769	lib0	5290	0.000378072	0	0.0139887	lib2	2646	0	0	0.0117158	lib5	1320	0.00227273	0	0.0234848	lib7	3283	0.0746269	0	0.00913798	lib8	6370	0.0384615	0	0.00769231	lib11
RL	795121	2.51534e-06	0	0.00057224	lib0	11457	0.00113468	0.000349132	0.0129179	lib2	8379	0	0	0.00680272	lib5	7053	0.000425351	0	0.00708918	lib7	5730	0.00052356	0	0.0111693	lib8	15432	0.000324002	0.000129601	0.00848885	lib11
*A	226233	0	0	0.000521586	lib0	17643	5.66797e-05	0.000226719	0.0131497	lib2	3968	0.000252016	0	0.00655242	lib5	2646	0	0	0.0102041	lib7	7056	0	0	0.00765306	lib8	14546	0.000481232	0	0.00721848	lib11
PS	271971	0.000474315	1.10306e-05	0.000683896	lib0	5292	0	0	0.0171958	lib2	5282	0.00189322	0	0.00814086	lib5	1764	0	0	0.0124717	lib7	3528	0	0	0.00992063	lib8	10135	0.000789344	0	0.0115442	lib11
PW	240344	4.1607e-06	0	0.000545052	lib0	2206	0	0.000453309	0.0163191	lib2	2648	0	0.000755287	0.0109517	lib5	882	0	0	0.00793651	lib7	442	0	0.00226244	0.00678733	lib8	4409	0.000226809	0	0.00907235	lib11
HV	108921	5.50858e-05	0	0.000697753	lib0	1764	0	0	0.0102041	lib2	2205	0	0	0.00816327	lib5	882	0	0	0.00793651	lib7	882	0	0	0.015873	lib8	6614	0.000151194	0	0.00892047	lib11
DV	168461	5.93609e-06	0	0.000522376	lib0	6174	0	0	0.00664075	lib2	1764	0	0	0.00907029	lib5	2205	0	0	0.00861678	lib7	2205	0	0	0.00725624	lib8	7938	0	0	0.00869237	lib11
WW	333836	1.19819e-05	8.98645e-06	0.000629051	lib0	2205	0	0	0.00498866	lib2	2646	0	0	0.00415722	lib5	2646	0	0	0.00755858	lib7	1322	0.00075643	0	0.0075643	lib8	12347	8.09913e-05	0	0.00607435	lib11
LV	531696	0.000283997	1.88077e-06	0.000635702	lib0	41895	0.00028643	0.00028643	0.0170903	lib2	9207	0.00716846	0.00130336	0.0107527	lib5	7056	0.000283447	0.000283447	0.0119048	lib7	10900	0.0114679	0	0.0119266	lib8	25958	0.00269666	0.000346714	0.0130596	lib11
LP	162287	6.16192e-06	0	0.000597707	lib0	1323	0	0	0.00604686	lib2	1323	0	0	0.00907029	lib5	2205	0	0	0.0108844	lib7	2646	0	0	0.00642479	lib8	5733	0	0	0.00697715	lib11
RP	392489	2.54784e-06	0	0.000611482	lib0	882	0	0	0.00566893	lib2	1764	0	0	0.00680272	lib5	1323	0	0	0.00755858	lib7	1323	0	0	0.00755858	lib8	6615	0	0	0.00589569	lib11
EE	257983	7.75245e-06	0	0.000593062	lib0	22483	0.000444781	8.89561e-05	0.0156118	lib2	7053	0.000425351	0	0.0141784	lib5	5731	0.000348979	0	0.0146571	lib7	22924	0.000479846	0.000130867	0.0135666	lib8	20279	0.000394497	4.93121e-05	0.0134622	lib11
K*	54684	0	0	0.000420598	lib0	9485	0.0228782	0	0.00896152	lib2	13227	0.000226809	0	0.00453618	lib5	4411	0	0.000226706	0.00816141	lib7	7053	0.000425351	0	0.0086488	lib8	14545	0.000550017	0	0.00522516	lib11
PN	55122	5.44247e-05	0	0.000562389	lib0	6170	0.000648298	0	0.0155592	lib2	882	0	0	0.0113379	lib5	882	0	0	0.0170068	lib7	881	0.00113507	0	0.0136209	lib8	2645	0.000378072	0	0.0102079	lib11
FG	293202	0.000214869	0	0.000651428	lib0	4410	0	0	0.00975057	lib2	5733	0	0	0.00732601	lib5	4409	0.000226809	0	0.0104332	lib7	3525	0.000851064	0	0.00851064	lib8	12348	0	0	0.00728863	lib11
D*	65709	0	0	0.000608745	lib0	3528	0	0	0.0170068	lib2	3966	0.00075643	0	0.0100857	lib5	1323	0	0	0.00755858	lib7	3087	0	0	0.00550696	lib8	2205	0	0	0.00498866	lib11
NV	56448	0	0	0.000673186	lib0	3087	0	0	0.0119857	lib2	2205	0	0	0.0108844	lib5	1323	0	0	0.0151172	lib7	441	0	0	0.00226757	lib8	3527	0.000283527	0	0.00708818	lib11
GV	1082870	0.000210552	1.84694e-06	0.000565165	lib0	23788	0.00109299	0	0.00983689	lib2	15424	0.000713174	0	0.00641857	lib5	9616	0.00894343	0	0.00831947	lib7	19818	0.0013624	0	0.00842668	lib8	33821	0.00425771	0.000236539	0.00668224	lib11
T*	81143	1.23239e-05	0	0.000739435	lib0	8378	0.00011936	0	0.0111005	lib2	4410	0	0	0.00566893	lib5	3528	0	0	0.00481859	lib7	4851	0	0	0.00535972	lib8	9702	0	0	0.00690579	lib11
VW	538622	0.000519845	0	0.00063124	lib0	7055	0.000141743	0	0.0119064	lib2	2205	0	0	0.00544218	lib5	1323	0	0	0.00529101	lib7	1323	0	0	0.0151172	lib8	8821	0.000113366	0.000226732	0.010543	lib11
ML	126120	4.75737e-05	0	0.000467808	lib0	2205	0	0	0.00770975	lib2	882	0	0	0.00793651	lib5	1764	0	0	0.00510204	lib7	882	0	0	0.00907029	lib8	7497	0	0	0.00733627	lib11
LH	109945	0.00278321	9.09546e-06	0.000509346	lib0	1323	0	0	0.00907029	lib2	1323	0	0	0.010582	lib5	441	0	0	0.00453515	lib7	882	0	0	0.00680272	lib8	1764	0	0	0.00793651	lib11
A*	256660	7.79241e-06	0	0.000518195	lib0	8372	0.00083612	0	0.0123029	lib2	3087	0	0	0.00388727	lib5	4408	0.000453721	0	0.00816697	lib7	6612	0.000453721	0	0.00650333	lib8	14103	0.000638162	0	0.00623981	lib11
RK	347508	0	0	0.0006561	lib0	1323	0	0	0.00982615	lib2	1323	0	0	0.00453515	lib5	2205	0	0	0.00634921	lib7	2205	0	0	0.00861678	lib8	5289	0.000567215	0	0.00491586	lib11
GY	190071	0	0	0.000489291	lib0	1323	0	0	0.0166289	lib2	882	0	0	0.00453515	lib5	1763	0.000567215	0	0.00964265	lib7	1323	0	0	0.00377929	lib8	4849	0.000412456	0	0.00742421	lib11
GR	1926879	0.000184755	3.37333e-05	0.000539733	lib0	10086	0.00575055	9.91473e-05	0.009419	lib2	6171	0.000486145	0	0.00631988	lib5	9693	0.000928505	0	0.00969772	lib7	7932	0.00075643	0	0.00869894	lib8	22466	0.00111279	0	0.00694383	lib11
*S	152149	0	2.629e-05	0.000453503	lib0	3086	0.000324044	0	0.0100454	lib2	3087	0	0	0.00777454	lib5	882	0	0	0.00793651	lib7	4843	0.00165187	0	0.00929176	lib8	5732	0.000174459	0	0.0085485	lib11
VM	185153	0.000361863	0	0.000545495	lib0	1323	0	0	0.0113379	lib2	441	0	0	0.00453515	lib5	1323	0	0	0.00680272	lib7	882	0	0	0.00226757	lib8	5290	0.000378072	0	0.00548204	lib11
WF	41895	0	0	0.000477384	lib0	2649	0	0.0011325	0.0241601	lib2	441	0	0	0.00453515	lib5	441	0	0	0.00453515	lib7	1323	0	0	0.00907029	lib8	2205	0	0	0.0104308	lib11
QR	459075	1.30698e-05	0	0.000555465	lib0	3087	0	0	0.0174927	lib2	2645	0.000378072	0	0.00680529	lib5	882	0	0	0.00907029	lib7	1323	0	0	0.00302343	lib8	8817	0.000340252	0	0.00737212	lib11
AS	479361	1.66889e-05	4.17222e-06	0.000523614	lib0	4410	0	0	0.00861678	lib2	1323	0	0	0.00982615	lib5	3527	0.000283527	0	0.00850581	lib7	1323	0	0	0.00680272	lib8	3531	0	0.000849618	0.00651374	lib11
TC	93048	3.22414e-05	0	0.000537357	lib0	1763	0.000567215	0	0.00794101	lib2	441	0	0	0.00680272	lib5	1323	0	0	0.00755858	lib7	1764	0	0	0.015873	lib8	2205	0	0	0.0126984	lib11
N*	24255	0	0	0.000618429	lib0	881	0.00113507	0	0.00681044	lib2	1764	0	0	0.00623583	lib5	2646	0	0	0.00642479	lib7	3528	0	0	0.00623583	lib8	4409	0.000226809	0	0.00498979	lib11
LK	149493	4.01357e-05	0	0.000615413	lib0	2205	0	0	0.00634921	lib2	1323	0	0	0.00907029	lib5	882	0	0	0.00453515	lib7	441	0	0	0.00680272	lib8	3087	0	0	0.0110139	lib11
CS	153023	2.61399e-05	0	0.000562007	lib0	3083	0.00129744	0	0.00616283	lib2	882	0	0	0.00566893	lib5	882	0	0	0.0113379	lib7	441	0	0	0.00226757	lib8	2205	0	0	0.00907029	lib11
YW	85995	0	0	0.000674458	lib0	6615	0	0	0.00650038	lib2	882	0	0	0.0113379	lib5	441	0	0	0.00226757	lib7	882	0	0	0.00793651	lib8	2203	0.000907853	0	0.00817068	lib11
YV	71442	0	0	0.000489908	lib0	1764	0	0	0.00340136	lib2	2646	0	0	0.00491308	lib5	1323	0	0	0.00680272	lib7	441	0	0	0.00453515	lib8	6174	0	0	0.00680272	lib11
ST	177098	0.00103897	0	0.000564659	lib0	2204	0.000453721	0	0.00816697	lib2	882	0	0	0.00340136	lib5	1764	0	0	0.0130385	lib7	3967	0.000504159	0	0.00957903	lib8	4408	0.000453721	0	0.00839383	lib11
IW	75351	0.000796273	0	0.000783002	lib0	2646	0	0	0.0120937	lib2	882	0	0	0.0147392	lib5	882	0	0	0.00907029	lib7	882	0	0	0.0102041	lib8	6615	0	0	0.00589569	lib11
ET	162281	4.31351e-05	0	0.000523783	lib0	3966	0.00075643	0	0.0138679	lib2	882	0	0	0.00680272	lib5	882	0	0	0.0124717	lib7	1323	0	0	0.00982615	lib8	2652	0	0.00226244	0.00527903	lib11
WE	225689	0.00045638	0	0.000562721	lib0	7497	0	0	0.00933707	lib2	3085	0.000648298	0	0.00583468	lib5	2204	0.000453721	0	0.00499093	lib7	5292	0	0	0.00774754	lib8	17196	0.000174459	0	0.00622238	lib11
ES	275618	2.53975e-05	0	0.000497065	lib0	3086	0.000324044	0	0.0155541	lib2	1323	0	0	0.00453515	lib5	1323	0	0	0.00831444	lib7	2205	0	0	0.00680272	lib8	7055	0.000141743	0	0.00680369	lib11
*K	51597	0	0	0.000620191	lib0	2646	0	0	0.0102041	lib2	1323	0	0	0.00453515	lib5	441	0	0	0.00453515	lib7	1322	0.00075643	0	0.00605144	lib8	2205	0	0	0.00725624	lib11
RQ	384975	4.67563e-05	0	0.000514319	lib0	2646	0	0	0.00907029	lib2	3087	0	0	0.00712666	lib5	2205	0	0	0.00907029	lib7	5733	0	0	0.00802372	lib8	6613	0.000302435	0	0.00589747	lib11
SV	419269	0.000290983	0	0.000536648	lib0	9702	0	0	0.011544	lib2	2646	0	0	0.00793651	lib5	4413	0	0.00067981	0.0117834	lib7	6611	0.000605052	0	0.00922705	lib8	1323	0	0	0.00831444	lib11
VV	593989	0.000144784	8.08096e-05	0.000595971	lib0	5300	0	0.00150943	0.00924528	lib2	2650	0	0.00150943	0.00641509	lib5	4410	0	0	0.00839002	lib7	2650	0	0.00150943	0.00943396	lib8	6621	0.000302069	0.00120828	0.0108745	lib11
LY	101323	0.00105603	0	0.000542819	lib0	3529	0	0.000283366	0.00878436	lib2	5291	0.000189	0	0.00623701	lib5	882	0	0	0.00566893	lib7	6616	0	0.000151149	0.00725514	lib8	9702	0.000103072	0.000103072	0.00752422	lib11
WL	251369	1.59129e-05	1.19346e-05	0.000453517	lib0	3948	0.00531915	0	0.0144377	lib2	441	0	0	0.00680272	lib5	882	0	0	0.00566893	lib7	2204	0.000453721	0	0.00862069	lib8	5287	0.000945716	0	0.0115377	lib11
GA	1003905	0.000252016	9.9611e-07	0.000550849	lib0	13223	0.000605006	7.56258e-05	0.012932	lib2	5290	0.000378072	0	0.00718336	lib5	4411	0	0.000226706	0.00906824	lib7	4411	0	0.000226706	0.0074813	lib8	18514	0.000432105	0	0.00756185	lib11
YE	47628	0	0	0.000629882	lib0	3525	0.000851064	0	0.0130496	lib2	1764	0	0	0.00510204	lib5	1764	0	0	0.00736961	lib7	1764	0	0	0.0102041	lib8	3087	0.000323939	0.000323939	0.00712666	lib11
SR	716931	0.000188303	0	0.000543985	lib0	4409	0.000226809	0	0.00975278	lib2	3526	0.000567215	0	0.00623936	lib5	2646	0	0	0.00718065	lib7	1764	0	0	0.0102041	lib8	15433	0.000129592	0	0.00622044	lib11
LW	400860	2.24517e-05	0	0.000613681	lib0	2204	0.000907441	0.000453721	0.0131579	lib2	1323	0	0	0.00529101	lib5	2205	0	0	0.0031746	lib7	6613	0.000302435	0	0.0087706	lib8	3088	0	0.000323834	0.00906736	lib11
WC	147552	0.00124024	0	0.000515073	lib0	876	0.00913242	0.00228311	0.0182648	lib2	441	0	0	0.00680272	lib5	441	0	0	0.00226757	lib7	441	0	0	0.00226757	lib8	1764	0	0	0.00680272	lib11
LL	311785	6.41468e-06	0	0.000558077	lib0	4409	0.000226809	0	0.00839193	lib2	2205	0	0	0.00589569	lib5	1324	0	0.000755287	0.010574	lib7	3526	0.000567215	0	0.00850822	lib8	4851	0	0	0.00618429	lib11
RE	472843	0.000740203	0	0.000520257	lib0	11026	0.000272084	0.000362779	0.0102485	lib2	6612	0.000453721	0	0.00695705	lib5	6172	0.000324044	0	0.00680493	lib7	7938	0.000251953	0.000251953	0.0109599	lib8	14551	0.000137448	0	0.00728472	lib11
R*	411890	9.71133e-06	0	0.000587536	lib0	9261	0.00010798	0.00010798	0.0111219	lib2	4409	0.000226809	0	0.00567022	lib5	4410	0	0	0.00657596	lib7	4410	0	0	0.00657596	lib8	11024	0.000181422	9.07112e-05	0.00526125	lib11
LF	61739	1.61972e-05	0	0.000615494	lib0	2205	0	0	0.00997732	lib2	441	0	0	0.00680272	lib5	1323	0	0	0.00529101	lib7	3087	0	0	0.0110139	lib8	1323	0	0	0.00907029	lib11
PC	115917	0.000569373	0	0.000672895	lib0	3967	0.000504159	0	0.022183	lib2	2205	0	0	0.00498866	lib5	1323	0	0	0.00831444	lib7	1323	0	0	0.00529101	lib8	6173	0.000161996	0	0.0102057	lib11
FN	10143	0	0	0.00108449	lib0	2646	0	0	0.0113379	lib2	882	0	0	0.00907029	lib5	3527	0.000283527	0	0.010207	lib7	2645	0.000378072	0	0.00491493	lib8	2205	0	0	0.0108844	lib11
*D	69675	4.30571e-05	0	0.000617151	lib0	7495	0.000400267	0.000133422	0.0101401	lib2	3528	0	0	0.00821995	lib5	3528	0	0	0.00680272	lib7	7495	0.000266845	0	0.0100067	lib8	9261	0	0	0.00842242	lib11
EA	358230	0.000851408	5.58301e-06	0.000460598	lib0	5292	0	0	0.010771	lib2	2647	0.000377786	0.000755572	0.00604458	lib5	881	0.00113507	0	0.00567537	lib7	1323	0	0	0.0113379	lib8	3086	0.000324044	0	0.00615684	lib11
RM	303848	3.29112e-06	0	0.000539744	lib0	2645	0.000378072	0	0.0102079	lib2	2204	0.000453721	0	0.00408348	lib5	882	0	0	0.00566893	lib7	2205	0	0	0.00453515	lib8	1323	0	0	0.00907029	lib11
MV	169785	0	0	0.000706776	lib0	2204	0.000453721	0	0.0140653	lib2	441	0	0	0.0136054	lib5	2205	0	0	0.0108844	lib7	2205	0	0	0.014966	lib8	2206	0.000453309	0.000906618	0.00770626	lib11
AA	598293	0.000981125	3.34284e-06	0.000563269	lib0	6615	0	0	0.00937264	lib2	6615	0	0	0.00816327	lib5	5740	0	0.00121951	0.0102787	lib7	3968	0.000252016	0	0.0131048	lib8	15433	0.000129592	0	0.00881229	lib11
TE	169344	0	0	0.000507842	lib0	16301	0.000981535	0	0.012944	lib2	3527	0.000283527	0	0.0062376	lib5	4410	0	0	0.00839002	lib7	7050	0.000851064	0	0.0146099	lib8	7935	0.000378072	0	0.00831758	lib11
QV	224028	0	0	0.000495474	lib0	1761	0.00170358	0	0.0107893	lib2	3970	0	0.000251889	0.0070529	lib5	441	0	0	0.0113379	lib7	3526	0.000567215	0	0.00907544	lib8	5733	0	0	0.00523286	lib11
WR	763754	8.37966e-05	7.85593e-06	0.000518492	lib0	7937	0.000125992	0	0.0080635	lib2	5730	0.00052356	0	0.00558464	lib5	2205	0	0	0.00589569	lib7	8375	0.000477612	0	0.00728358	lib8	8816	0.000453721	0	0.0060118	lib11
VS	469799	0.0006556	2.12857e-06	0.000538528	lib0	2644	0.00075643	0	0.00945537	lib2	4849	0.000412456	0	0.00989895	lib5	2643	0.00113507	0	0.00643208	lib7	1764	0	0	0.00340136	lib8	3087	0	0	0.00809848	lib11
IE	57770	1.731e-05	0	0.000623161	lib0	3083	0.00129744	0	0.00810898	lib2	1765	0	0.000566572	0.00623229	lib5	1762	0.00113507	0	0.00510783	lib7	1323	0	0	0.00907029	lib8	3966	0.00075643	0	0.00806858	lib11
VA	624444	1.92171e-05	0	0.000613346	lib0	6613	0.000302435	0	0.0140632	lib2	3971	0	0.000503651	0.00755477	lib5	3968	0.000252016	0	0.0138609	lib7	7497	0	0	0.0129385	lib8	7495	0.000266845	0	0.0084056	lib11
*P	59532	5.03931e-05	0	0.000823087	lib0	2646	0	0	0.00907029	lib2	882	0	0	0.00453515	lib5	1323	0	0	0.00755858	lib7	1764	0	0	0.00453515	lib8	2205	0	0	0.00589569	lib11
*R	473192	2.11331e-06	0	0.000496627	lib0	7054	0.000283527	0	0.00779699	lib2	6615	0	0	0.00589569	lib5	5291	0.000189	0	0.00548101	lib7	5733	0	0	0.00558172	lib8	13229	7.55915e-05	0	0.00521581	lib11
W*	134822	0.000919731	0	0.000489534	lib0	3971	0	0.000503651	0.00604382	lib2	1764	0	0	0.00453515	lib5	1764	0	0	0.00623583	lib7	3087	0	0	0.00842242	lib8	7934	0.000504159	0	0.00705823	lib11
GQ	475286	0.000235648	0	0.000525999	lib0	2644	0.00075643	0	0.0151286	lib2	1764	0	0	0.00623583	lib5	2204	0.000453721	0	0.0104356	lib7	2645	0.000378072	0	0.00680529	lib8	6609	0.000907853	0	0.00953246	lib11
VY	77175	0	0	0.000453515	lib0	882	0	0	0.00566893	lib2	882	0	0	0.00453515	lib5	441	0	0	0.00680272	lib7	441	0	0	0.00680272	lib8	2205	0	0	0.00589569	lib11
DS	136269	0	0	0.000638443	lib0	4846	0.00103178	0	0.0119686	lib2	2205	0	0	0.00589569	lib5	3087	0	0	0.00712666	lib7	5292	0	0	0.0113379	lib8	3087	0	0	0.00712666	lib11
MS	140435	0.00173746	0	0.00048421	lib0	441	0	0	0.0136054	lib2	441	0	0	0.0113379	lib5	441	0	0	0.0181406	lib7	1323	0	0	0.00831444	lib8	1764	0	0	0.00963719	lib11
VN	92609	1.07981e-05	0	0.000442722	lib0	441	0	0	0.00226757	lib2	2642	0.001514	0	0.00567752	lib5	5291	0.000189	0	0.00907201	lib7	2206	0	0.000453309	0.00679964	lib8	5733	0	0	0.00732601	lib11
SP	137151	0	0	0.000539551	lib0	882	0	0	0.00453515	lib2	441	0	0	0.00226757	lib5	882	0	0	0.00453515	lib7	882	0	0	0.0124717	lib8	1319	0.0030326	0	0.0121304	lib11
YG	280351	0.00044587	0	0.000556445	lib0	883	0	0.0011325	0.0124575	lib2	3087	0	0	0.00485909	lib5	3087	0	0	0.00842242	lib7	441	0	0	0.0136054	lib8	3527	0.000283527	0	0.010207	lib11
RA	762445	5.77091e-05	0	0.000578402	lib0	6613	0.000302435	0	0.00680478	lib2	3528	0	0	0.00510204	lib5	2646	0	0	0.0120937	lib7	1323	0	0	0.0113379	lib8	11023	0.000181439	0	0.00780187	lib11
AL	382345	5.23088e-06	0	0.000544011	lib0	2205	0	0	0.00907029	lib2	882	0	0	0.00566893	lib5	1323	0	0	0.00755858	lib7	882	0	0	0.00793651	lib8	3526	0.000567215	0	0.00595576	lib11
HR	255342	0	1.17489e-05	0.000626611	lib0	3528	0	0	0.00878685	lib2	1763	0.000567215	0	0.00850822	lib5	2646	0	0	0.00415722	lib7	1764	0	0	0.00340136	lib8	3969	0	0	0.00629882	lib11
DL	89082	0	0	0.000516378	lib0	2645	0.000378072	0	0.00869565	lib2	3085	0.000648298	0	0.00907618	lib5	1764	0	0	0.0153061	lib7	2646	0	0	0.0113379	lib8	5730	0.00052356	0	0.00802792	lib11
KP	58653	0	0	0.000852471	lib0	882	0	0	0.00793651	lib2	441	0	0	0.00453515	lib5	882	0	0	0.0124717	lib7	1323	0	0	0.010582	lib8	3971	0	0.000503651	0.00428104	lib11
LI	93051	0	0	0.00053734	lib0	4851	0	0	0.0117502	lib2	441	0	0	0.00680272	lib5	438	0.00684932	0	0.0182648	lib7	882	0	0	0.0328798	lib8	2646	0	0	0.00869237	lib11
AR	979284	0.000184829	4.08462e-06	0.000549381	lib0	8377	0.000238749	0	0.00943058	lib2	6613	0.000302435	0	0.0117949	lib5	1763	0.000567215	0	0.0107771	lib7	3969	0	0	0.0110859	lib8	6608	0.00105932	0	0.00484262	lib11
VQ	183089	0.00200449	0	0.000573492	lib0	2205	0	0	0.00680272	lib2	1764	0	0	0.0085034	lib5	882	0	0	0.00680272	lib7	2205	0	0	0.00770975	lib8	2204	0.000453721	0	0.00544465	lib11
AW	474012	0.000132908	0	0.000554838	lib0	2646	0	0	0.0162509	lib2	3972	0	0.000755287	0.0103223	lib5	4410	0	0	0.00702948	lib7	3087	0	0	0.01069	lib8	9702	0.000206143	0.000206143	0.00803958	lib11
FA	87321	1.1452e-05	4.5808e-05	0.000755832	lib0	2646	0	0	0.0109599	lib2	441	0	0	0.00907029	lib5	1323	0	0	0.0143613	lib7	1324	0	0.000755287	0.00906344	lib8	3086	0.000324044	0	0.0110175	lib11
EP	114660	0	0	0.00042735	lib0	3527	0.000283527	0	0.00765523	lib2	1323	0	0	0.00302343	lib5	882	0	0	0.00680272	lib7	2203	0.000907853	0	0.0127099	lib8	1763	0.000567215	0	0.00623936	lib11
TA	309823	0.00064553	0	0.000568066	lib0	3964	0.00126135	0	0.0100908	lib2	2644	0.00075643	0	0.00794251	lib5	3087	0	0	0.0100421	lib7	3526	0.000567215	0	0.0116279	lib8	6615	0	0	0.00695389	lib11
**	56448	0	0	0.000726332	lib0	441	0	0	0.0204082	lib2	2646	0.000755858	0.000755858	0.0173847	lib5	1764	0	0	0.0136054	lib7	441	0	0	0.0226757	lib8	1323	0	0	0.00907029	lib11
WA	373832	0.0003638	0	0.00047615	lib0	3527	0.000283527	0	0.00595407	lib2	3529	0	0.000283366	0.0051006	lib5	4851	0	0	0.00721501	lib7	8379	0	0	0.00930899	lib8	5733	0	0	0.00680272	lib11
RH	202423	0	1.97606e-05	0.000558237	lib0	882	0	0	0.0102041	lib2	882	0	0	0.00340136	lib5	882	0	0	0.0102041	lib7	881	0.00113507	0	0.0124858	lib8	2206	0	0.000453309	0.0113327	lib11
*Q	70999	2.81694e-05	0	0.000492965	lib0	4410	0	0	0.0108844	lib2	3526	0.000567215	0	0.00737379	lib5	2205	0	0	0.0113379	lib7	3969	0	0	0.00705467	lib8	6612	0.000453721	0	0.00423472	lib11
GP	478295	0.000397244	0	0.000560324	lib0	6174	0.00016197	0.00016197	0.0150632	lib2	4850	0.000618557	0.000412371	0.00536082	lib5	1764	0	0	0.0113379	lib7	3526	0.000567215	0	0.00935905	lib8	6612	0.000453721	0	0.00892317	lib11
AK	190953	0	0	0.000408477	lib0	441	0	0	0.00680272	lib2	441	0	0	0.0113379	lib5	441	0	0	0.00453515	lib7	441	0	0	0.00453515	lib8	2205	0	0	0.00408163	lib11
GK	378307	0.000187678	0	0.000528671	lib0	1766	0	0.0011325	0.00509626	lib2	441	0	0	0.00226757	lib5	441	0	0	0.00680272	lib7	1322	0.00075643	0	0.00832073	lib8	4415	0	0.0011325	0.00543601	lib11
NR	189186	1.58574e-05	0	0.000507437	lib0	2647	0	0.000377786	0.00340008	lib2	882	0	0	0.00680272	lib5	882	0	0	0.00453515	lib7	441	0	0	0.00226757	lib8	3087	0	0	0.00485909	lib11
H*	36603	0	0	0.000437123	lib0	882	0	0	0.0102041	lib2	1764	0	0	0.00623583	lib5	882	0	0	0.00680272	lib7	441	0	0	0.00226757	lib8	1764	0	0	0.00793651	lib11
VF	67473	0	0	0.00080032	lib0	2643	0.00113507	0	0.00908059	lib2	1774	0	0.00563698	0.00563698	lib5	2205	0	0	0.00453515	lib7	1761	0.00170358	0	0.00454287	lib8	1764	0	0	0.00510204	lib11
TV	297658	5.71125e-05	0	0.00060808	lib0	1323	0	0	0.0136054	lib2	1323	0	0	0.00907029	lib5	441	0	0	0.00907029	lib7	1763	0.000567215	0	0.0130459	lib8	4851	0	0	0.00907029	lib11
TK	61740	0	0	0.000680272	lib0	882	0	0	0.00680272	lib2	1322	0.00075643	0	0.00832073	lib5	441	0	0	0.00453515	lib7	1323	0	0	0.00907029	lib8	3087	0	0	0.00777454	lib11
PT	93933	0	0	0.000564232	lib0	2646	0	0	0.00642479	lib2	882	0	0	0.00907029	lib5	2645	0.000378072	0	0.00604915	lib7	2203	0.000907853	0	0.0068089	lib8	3086	0.000324044	0	0.00583279	lib11
CL	97902	0	0	0.000612858	lib0	3087	0	0	0.0103661	lib2	441	0	0	0.00453515	lib5	441	0	0	0.00907029	lib7	441	0	0	0.0113379	lib8	2643	0.00113507	0	0.00756716	lib11
MA	186982	1.06962e-05	0	0.000475982	lib0	441	0	0	0.00453515	lib2	2205	0	0	0.00589569	lib5	882	0	0	0.00566893	lib7	882	0	0	0.00680272	lib8	884	0	0.00226244	0.00565611	lib11
LR	924590	0.00067922	0	0.000559167	lib0	1762	0.00113507	0	0.0198638	lib2	882	0	0	0.0124717	lib5	881	0.00113507	0	0.00567537	lib7	1323	0	0	0.00529101	lib8	2646	0	0	0.0128496	lib11
QS	190009	0.0003263	0	0.000678915	lib0	3096	0	0.00290698	0.00968992	lib2	441	0	0	0.0113379	lib5	2202	0.0013624	0	0.0113533	lib7	1764	0	0	0.0130385	lib8	1763	0.000567215	0	0.00737379	lib11
QN	52052	0	0.000268962	0.000576347	lib0	2202	0.0013624	0	0.0163488	lib2	882	0	0	0.0102041	lib5	440	0.00227273	0	0.0181818	lib7	441	0	0	0.0113379	lib8	2205	0	0	0.014059	lib11
LS	409240	1.95484e-05	0	0.000542469	lib0	2646	0	0	0.00869237	lib2	1323	0	0	0.00604686	lib5	441	0	0	0.00907029	lib7	3086	0.000324044	0	0.00356448	lib8	1323	0	0	0.00604686	lib11
TP	83346	3.59945e-05	0	0.000587911	lib0	3086	0.000324044	0	0.00712897	lib2	441	0	0	0.0113379	lib5	1323	0	0	0.021164	lib7	1764	0	0	0.00623583	lib8	4410	0	0	0.00566893	lib11
SA	443782	0.000714315	2.70403e-05	0.000520526	lib0	2646	0	0	0.0154951	lib2	2202	0.0013624	0	0.00590372	lib5	441	0	0	0.00680272	lib7	1764	0	0	0.00566893	lib8	1323	0	0	0.00377929	lib11
SY	43216	4.62792e-05	0	0.000624769	lib0	3527	0.000283527	0	0.00822229	lib2	1763	0.000567215	0	0.00623936	lib5	2646	0	0	0.00680272	lib7	1764	0	0	0.0119048	lib8	3087	0	0	0.00615484	lib11
GF	147735	0	0	0.000507666	lib0	2205	0	0	0.00861678	lib2	882	0	0	0.0136054	lib5	882	0	0	0.00907029	lib7	882	0	0	0.00340136	lib8	1763	0.000567215	0	0.00907544	lib11
AM	197568	0	0	0.000470724	lib0	1321	0.001514	0	0.00605602	lib2	441	0	0	0.00226757	lib5	440	0.00227273	0	0.00454545	lib7	1323	0	0	0.00226757	lib8	882	0	0	0.0102041	lib11
VL	380522	0.000160306	0	0.000591293	lib0	881	0.00113507	0	0.0124858	lib2	882	0	0	0.00793651	lib5	1323	0	0	0.00529101	lib7	1761	0.00170358	0	0.00397501	lib8	882	0	0	0.00680272	lib11
RC	452305	0.000355954	0	0.000521772	lib0	7492	0.00093433	0.000266951	0.0100107	lib2	2646	0	0	0.00453515	lib5	3087	0	0	0.00809848	lib7	5292	0	0	0.00793651	lib8	6615	0	0	0.00619803	lib11
Q*	79821	0	0	0.000438481	lib0	882	0	0	0.00340136	lib2	441	0	0	0.00226757	lib5	441	0	0	0.00453515	lib7	441	0	0	0.0204082	lib8	1323	0	0	0.00529101	lib11
FV	61045	0.00416086	0	0.000786305	lib0	1322	0.00075643	0	0.0121029	lib2	1764	0	0	0.010771	lib5	1323	0	0	0.00529101	lib7	441	0	0	0.0113379	lib8	2205	0	0	0.00680272	lib11
FR	209913	1.42916e-05	0	0.000643124	lib0	881	0.00113507	0	0.00794552	lib2	882	0	0	0.00340136	lib5	441	0	0	0.00907029	lib7	440	0.00227273	0	0.00454545	lib8	439	0.00455581	0	0.0136674	lib11
SC	132299	7.55864e-06	0	0.000574456	lib0	2205	0	0	0.0108844	lib2	2646	0	0	0.00604686	lib5	1323	0	0	0.00529101	lib7	441	0	0	0.0204082	lib8	882	0	0	0.00793651	lib11
NA	99223	2.01566e-05	0	0.000614777	lib0	2203	0.000907853	0	0.0108942	lib2	440	0.00227273	0	0.0113636	lib5	441	0	0	0.00226757	lib7	441	0	0	0.0181406	lib8	1323	0	0	0.00907029	lib11

[truncated: 6 more sheets: D1_Sig_Muts_Fidelity, D1_top_muts_error_types, D4_Enrichment, D4_Fidelity, D1_Coverage, D1_coverage_accuracy_flat]
